# Supplementary material for: Effects of Abies sibirica terpenes on cancer- and aging-associated pathways in human cells
Source: Oncotarget. 2016 Nov 19;7(50):83744–54. doi: 10.18632/oncotarget.13467 (PMC5347801; doi:10.18632/oncotarget.13467)
Supplement: Supplementary file 2 [file oncotarget-07-83744-s002.xlsx]

## Sheet: Fibro_age
Table S1	Defferential expression induced by Abisil in different cell lines													CPM
	Gene name	description	RefSeq_Summary	Score	logFC	logCPM	LR	PValue	FDR					lech-6p-1	lech-6p-2	lech-6p-3	lech-13p-1	lech-13p-2	lech-13p-3
ENSG00000138650	PCDH10	protocadherin 10	This gene belongs to the protocadherin gene family, a subfamily of the cadherin superfamily. The mRNA encodes a cadherin-related neuronal receptor thought to play a role in the establishment and function of specific cell-cell connections in the brain. This family member contains 6 extracellular cadherin domains, a transmembrane domain and a cytoplasmic tail differing from those of the classical c…	56959.4	-1.6433	5.76275	736.732	3.07824e-162	4.3397e-158					84.7396	78.6894	83.0123	26.8095	25.7632	26.2453
ENSG00000019991	HGF	hepatocyte growth factor (hepapoietin A; scatter factor)	Hepatocyte growth factor regulates cell growth, cell motility, and morphogenesis by activating a tyrosine kinase signaling cascade after binding to the proto-oncogenic c-Met receptor. Hepatocyte growth factor is secreted by mesenchymal cells and acts as a multi-functional cytokine on cells of mainly epithelial origin. Its ability to stimulate mitogenesis, cell motility, and matrix invasion gives …	51811.1	2.08854	5.24234	672.098	3.4936e-148	2.46264e-144					13.0631	13.7629	16.3722	64.0392	56.9293	62.0256
ENSG00000127241	MASP1	mannan-binding lectin serine peptidase 1 (C4/C2 activating component of Ra-reactive factor)	This gene encodes a serine protease that functions as a component of the lectin pathway of complement activation. The complement pathway plays an essential role in the innate and adaptive immune response. The encoded protein is synthesized as a zymogen and is activated when it complexes with the pathogen recognition molecules of lectin pathway, the mannose-binding lectin and the ficolins. This pr…	50809.3	2.50789	5.01335	659.522	1.89808e-145	8.91973e-142					8.5194	10.1216	10.2966	58.4244	48.0341	57.4026
ENSG00000145681	HAPLN1	hyaluronan and proteoglycan link protein 1		43979.4	-2.36872	5.25576	573.786	8.42919e-127	2.97087e-123					73.2668	58.5079	59.7331	11.2802	13.7052	12.2799
ENSG00000196569	LAMA2	laminin subunit alpha 2	Laminin, an extracellular protein, is a major component of the basement membrane. It is thought to mediate the attachment, migration, and organization of cells into tissues during embryonic development by interacting with other extracellular matrix components. It is composed of three subunits, alpha, beta, and gamma, which are bound to each other by disulfide bonds into a cross-shaped molecule. T…	43023	1.84034	5.3537	561.782	3.44302e-124	9.70794e-121					15.6757	17.8363	20.0176	64.4438	60.158	66.3116
ENSG00000135480	KRT7	keratin 7, type II	The protein encoded by this gene is a member of the keratin gene family. The type II cytokeratins consist of basic or neutral proteins which are arranged in pairs of heterotypic keratin chains coexpressed during differentiation of simple and stratified epithelial tissues. This type II cytokeratin is specifically expressed in the simple epithelia lining the cavities of the internal organs and in t…	41392.2	-3.26799	3.03405	541.313	9.76964e-120	2.29554e-116					14.483	15.6145	14.1338	1.66927	1.12014	1.68548
ENSG00000170893	TRH	thyrotropin-releasing hormone	This gene encodes a member of the thyrotropin-releasing hormone family. Cleavage of the encoded proprotein releases mature thyrotropin-releasing hormone, which is a tripeptide hypothalamic regulatory hormone. The human proprotein contains six thyrotropin-releasing hormone tripeptides. Thyrotropin-releasing hormone is involved in the regulation and release of thyroid-stimulating hormone, as well a…	39479.9	-6.42019	2.53971	517.311	1.62791e-114	3.27862e-111					9.9961	13.3309	10.8082	0.151752	0.131781	0.0963131
ENSG00000111341	MGP	matrix Gla protein	The protein encoded by this gene is secreted and likely acts as an inhibitor of bone formation. The encoded protein is found in the organic matrix of bone and cartilage. Defects in this gene are a cause of Keutel syndrome (KS). Two transcript variants encoding different isoforms have been found for this gene. [provided by RefSeq, Jun 2010].	38561.7	-3.08648	3.20932	505.786	5.23662e-112	9.22824e-109					17.6068	16.4785	15.285	2.17511	1.31781	2.16704
ENSG00000197632	SERPINB2	serpin peptidase inhibitor, clade B (ovalbumin), member 2		35586.1	-2.04575	4.89904	468.442	6.9967e-104	1.09599e-100					54.297	43.3255	46.0469	11.6343	11.8603	11.3649
ENSG00000157766	ACAN	aggrecan	This gene is a member of the aggrecan/versican proteoglycan family. The encoded protein is an integral part of the extracellular matrix in cartilagenous tissue and it withstands compression in cartilage. Mutations in this gene may be involved in skeletal dysplasia and spinal degeneration. Multiple alternatively spliced transcript variants that encode different protein isoforms have been observed …	35331.5	-4.26551	3.36555	465.246	3.46972e-103	4.89161e-100					16.5276	17.7128	24.2386	1.06226	0.988357	0.963131
ENSG00000148677	ANKRD1	ankyrin repeat domain 1 (cardiac muscle)	The protein encoded by this gene is localized to the nucleus of endothelial cells and is induced by IL-1 and TNF-alpha stimulation. Studies in rat cardiomyocytes suggest that this gene functions as a transcription factor. Interactions between this protein and the sarcomeric proteins myopalladin and titin suggest that it may also be involved in the myofibrillar stretch-sensor system. [provided by …	34920.1	-3.07205	3.24056	460.084	4.60981e-102	5.9081e-99					18.6291	15.1824	16.5001	1.77044	1.91082	2.26336
ENSG00000187955	COL14A1	collagen, type XIV, alpha 1	This gene encodes the alpha chain of type XIV collagen, a member of the FACIT (fibril-associated collagens with interrupted triple helices) collagen family. Type XIV collagen interacts with the fibril surface and is involved in the regulation of fibrillogenesis. [provided by RefSeq, Jan 2013]. Sequence Note: The RefSeq transcript and protein were derived from genomic sequence to make the sequence…	34740.3	2.79583	4.9622	457.827	1.42815e-101	1.67784e-98					6.87232	7.03576	9.5931	57.3621	44.2125	60.918
ENSG00000164161	HHIP	hedgehog interacting protein	This gene encodes a member of the hedgehog-interacting protein (HHIP) family. The hedgehog (HH) proteins are evolutionarily conserved protein, which are important morphogens for a wide range of developmental processes, including anteroposterior patterns of limbs and regulation of left-right asymmetry in embryonic development. Multiple cell-surface receptors are responsible for transducing and/or …	32729.2	-1.71709	4.92241	432.59	4.43753e-96	4.81233e-93					49.7533	44.1895	44.9597	12.7977	15.8796	13.8691
ENSG00000122641	INHBA	inhibin beta A	The inhibin beta A subunit joins the alpha subunit to form a pituitary FSH secretion inhibitor. Inhibin has been shown to regulate gonadal stromal cell proliferation negatively and to have tumor-suppressor activity. In addition, serum levels of inhibin have been shown to reflect the size of granulosa-cell tumors and can therefore be used as a marker for primary as well as recurrent disease. Becau…	32221.7	-1.29193	5.7221	426.221	1.07983e-94	1.08739e-91					75.1411	71.9006	77.3844	28.4787	31.6933	31.5907
ENSG00000229807	XIST	X inactive specific transcript (non-protein coding)	X inactivation is an early developmental process in mammalian females that transcriptionally silences one of the pair of X chromosomes, thus providing dosage equivalence between males and females. The process is regulated by several factors, including a region of chromosome X called the X inactivation center (XIC). The XIC comprises several non-coding and protein-coding genes, and this gene was t…	30702.1	1.34543	5.20956	407.153	1.5269e-90	1.43508e-87					20.1626	21.169	21.2327	55.2376	50.3403	53.0204
ENSG00000268388	FENDRR	FOXF1 adjacent non-coding developmental regulatory RNA	This gene encodes a spliced long non-coding RNA transcribed bidirectionally with FOXF1 on the opposite strand. A similar gene in mouse is essential for normal development of the heart and body wall. The encoded transcript is thought to act by binding to polycomb repressive complex 2 (PRC2) and/or TrxG/MLL complexes to promote the methylation of the promoters of target genes, thus reducing their e…	30230.8	1.57377	5.03689	401.24	2.95829e-89	2.60662e-86					14.767	16.8488	17.8432	48.3076	46.321	52.0091
ENSG00000107562	CXCL12	chemokine (C-X-C motif) ligand 12	This antimicrobial gene encodes a stromal cell-derived alpha chemokine member of the intercrine family. The encoded protein functions as the ligand for the G-protein coupled receptor, chemokine (C-X-C motif) receptor 4, and plays a role in many diverse cellular functions, including embryogenesis, immune surveillance, inflammation response, tissue homeostasis, and tumor growth and metastasis. Muta…	29247.2	-1.31107	6.99006	388.898	1.43784e-86	1.19239e-83					193.447	183.115	166.6	73.5995	73.6655	71.7533
ENSG00000162692	VCAM1	vascular cell adhesion molecule 1	This gene is a member of the Ig superfamily and encodes a cell surface sialoglycoprotein expressed by cytokine-activated endothelium. This type I membrane protein mediates leukocyte-endothelial cell adhesion and signal transduction, and may play a role in the development of artherosclerosis and rheumatoid arthritis. Three alternatively spliced transcripts encoding different isoforms have been des…	29053.3	1.7855	4.14208	386.466	4.86785e-86	3.81261e-83					6.75872	7.83809	9.08147	26.86	27.8717	26.6787
ENSG00000101825	MXRA5	matrix-remodelling associated 5	This gene encodes one of the matrix-remodelling associated proteins. This protein contains 7 leucine-rich repeats and 12 immunoglobulin-like C2-type domains related to perlecan. This gene has a pseudogene on chromosome Y. [provided by RefSeq, Mar 2010]. Sequence Note: This RefSeq record was created from transcript and genomic sequence data to make the sequence consistent with the reference genome…	28141.1	1.69896	6.60277	375.021	1.51017e-83	1.12055e-80					38.2805	45.609	53.4016	147.047	142.389	155.546
ENSG00000118785	SPP1	secreted phosphoprotein 1	The protein encoded by this gene is involved in the attachment of osteoclasts to the mineralized bone matrix. The encoded protein is secreted and binds hydroxyapatite with high affinity. The osteoclast vitronectin receptor is found in the cell membrane and may be involved in the binding to this protein. This protein is also a cytokine that upregulates expression of interferon-gamma and interleuki…	26868.6	-3.35117	2.49463	359.055	4.52176e-80	3.18739e-77					11.0184	9.01071	10.3606	0.961094	1.05425	0.963131
ENSG00000113739	STC2	stanniocalcin 2	This gene encodes a secreted, homodimeric glycoprotein that is expressed in a wide variety of tissues and may have autocrine or paracrine functions. The encoded protein has 10 of its 15 cysteine residues conserved among stanniocalcin family members and is phosphorylated by casein kinase 2 exclusively on its serine residues. Its C-terminus contains a cluster of histidine residues which may interac…	26219.1	-1.30787	8.96433	350.908	2.68813e-78	1.80463e-75					697.852	700.058	736.239	281.904	306.786	273.626
ENSG00000109846	CRYAB	crystallin alpha B	Mammalian lens crystallins are divided into alpha, beta, and gamma families. Alpha crystallins are composed of two gene products: alpha-A and alpha-B, for acidic and basic, respectively. Alpha crystallins can be induced by heat shock and are members of the small heat shock protein (HSP20) family. They act as molecular chaperones although they do not renature proteins and release them in the fashi…	26043.9	-2.17016	4.42597	348.709	8.09456e-78	5.18714e-75					39.8708	35.3022	29.8026	7.58758	8.89521	7.03086
ENSG00000117152	RGS4	regulator of G-protein signaling 4	Regulator of G protein signaling (RGS) family members are regulatory molecules that act as GTPase activating proteins (GAPs) for G alpha subunits of heterotrimeric G proteins. RGS proteins are able to deactivate G protein subunits of the Gi alpha, Go alpha and Gq alpha subtypes. They drive G proteins into their inactive GDP-bound forms. Regulator of G protein signaling 4 belongs to this family. A…	25643.2	-1.81172	4.42359	343.683	1.00637e-76	6.1686e-74					35.3271	29.8094	34.791	8.80159	8.82932	10.6908
ENSG00000198910	L1CAM	L1 cell adhesion molecule	The protein encoded by this gene is an axonal glycoprotein belonging to the immunoglobulin supergene family. The ectodomain, consisting of several immunoglobulin-like domains and fibronectin-like repeats (type III), is linked via a single transmembrane sequence to a conserved cytoplasmic domain. This cell adhesion molecule plays an important role in nervous system development, including neuronal …	25316.3	1.02526	6.433	339.581	7.87192e-76	4.6241e-73					53.0475	58.0142	59.6052	115.888	114.518	116.539
ENSG00000165124	SVEP1	sushi, von Willebrand factor type A, EGF and pentraxin domain containing 1		24972	1.52553	6.49189	335.263	6.8638e-75	3.87063e-72					42.5402	42.77	53.8493	133.238	123.61	143.121
ENSG00000138623	SEMA7A	semaphorin 7A, GPI membrane anchor (John Milton Hagen blood group)	The protein encoded by this gene binds to cell surfaces through a glycosylphosphatidylinositol (GPI) linkage. The encoded glycoprotein is found on activated lymphocytes and erythrocytes. This protein may be involved in immunomodulatory and neuronal processes. Defects in this gene can result in loss of bone mineral density (BMD). Three transcript variants encoding different isoforms have been foun…	24931.7	-0.919754	6.70953	334.757	8.84701e-75	4.79712e-72					133.243	136.704	140.507	73.3972	72.3477	71.1754
ENSG00000115461	IGFBP5	insulin like growth factor binding protein 5		24677	1.34723	11.3716	331.563	4.38987e-74	2.29216e-71					1402.24	1521.76	1561.37	3767.54	3666.21	3977.63
ENSG00000197614	MFAP5	microfibrillar associated protein 5	This gene encodes a 25-kD microfibril-associated glycoprotein which is a component of microfibrils of the extracellular matrix. The encoded protein promotes attachment of cells to microfibrils via alpha-V-beta-3 integrin. Deficiency of this gene in mice results in neutropenia. Alternate splicing results in multiple transcript variants encoding different isoforms. [provided by RefSeq, Jul 2014].	24388.4	-1.49058	5.18104	327.942	2.69823e-73	1.35856e-70					59.2382	52.8299	48.0295	18.5643	19.1082	19.3589
ENSG00000196562	SULF2	sulfatase 2	Heparan sulfate proteoglycans (HSPGs) act as coreceptors for numerous heparin-binding growth factors and cytokines and are involved in cell signaling. Heparan sulfate 6-O-endosulfatases, such as SULF2, selectively remove 6-O-sulfate groups from heparan sulfate. This activity modulates the effects of heparan sulfate by altering binding sites for signaling molecules (Dai et al., 2005 [PubMed 161922…	23133	1.83221	6.06774	312.195	7.26114e-70	3.52991e-67					26.5805	29.686	31.9131	112.954	85.2622	115.094
ENSG00000169429	CXCL8	chemokine (C-X-C motif) ligand 8	The protein encoded by this gene is a member of the CXC chemokine family. This chemokine is one of the major mediators of the inflammatory response. This chemokine is secreted by several cell types. It functions as a chemoattractant, and is also a potent angiogenic factor. This gene is believed to play a role in the pathogenesis of bronchiolitis, a common respiratory tract disease caused by viral…	22914.6	-2.66064	3.24831	309.455	2.87027e-69	1.34883e-66					17.9475	13.5778	17.3955	2.78211	2.0426	2.79308
ENSG00000145808	ADAMTS19	ADAM metallopeptidase with thrombospondin type 1 motif 19	This gene encodes a member of the ADAMTS (a disintegrin and metalloproteinase with thrombospondin motif) protein family. Members of the family share several distinct protein modules, including a propeptide region, a metalloproteinase domain, a disintegrin-like domain, and a thrombospondin type 1 (TS) motif. Individual members of this family differ in the number of C-terminal TS motifs, and some h…	22659.7	2.09702	3.16112	306.258	1.427e-68	6.41724e-66					3.18058	3.51788	3.32561	14.1129	13.5075	15.1212
ENSG00000130513	GDF15	growth differentiation factor 15	Bone morphogenetic proteins (e.g., BMP9; MIM 605120) are members of the transforming growth factor-beta (see TGFB1; MIM 190180) superfamily and regulate tissue differentiation and maintenance. They are synthesized as precursor molecules that are processed at a dibasic cleavage site to release C-terminal domains containing a characteristic motif of 7 conserved cysteines in the mature protein.[supp…	22656.4	-1.08784	5.59891	306.217	1.4566e-68	6.41724e-66					66.6785	68.0741	62.547	29.541	31.7592	31.6389
ENSG00000146197	SCUBE3	signal peptide, CUB domain, EGF-like 3	This gene encodes a member of the signal peptide, complement subcomponents C1r/C1s, Uegf, bone morphogenetic protein-1 and epidermal growth factor-like domain containing protein family. Overexpression of this gene in human embryonic kidney cells results in secretion of a glycosylated form of the protein that forms oligomers and tethers to the cell surface. This gene is upregulated in lung cancer …	22226.7	-1.19204	7.39067	300.828	2.17456e-67	9.28998e-65					228.717	235.204	235.735	98.7397	112.343	95.5907
ENSG00000011465	DCN	decorin	The protein encoded by this gene is a small cellular or pericellular matrix proteoglycan that is closely related in structure to biglycan protein. The encoded protein and biglycan are thought to be the result of a gene duplication. This protein is a component of connective tissue, binds to type I collagen fibrils, and plays a role in matrix assembly. It contains one attached glycosaminoglycan cha…	21802.6	1.69236	7.51582	295.508	3.13588e-66	1.30028e-63					82.411	85.9104	91.0705	303.807	229.101	304.831
ENSG00000111981	ULBP1	UL16 binding protein 1		21795	-1.19044	4.73256	295.413	3.28902e-66	1.32482e-63					37.4286	35.9811	37.2212	15.9339	15.4843	16.9029
ENSG00000106366	SERPINE1	serpin peptidase inhibitor, clade E (nexin, plasminogen activator inhibitor type 1), member 1	This gene encodes a member of the serine proteinase inhibitor (serpin) superfamily. This member is the principal inhibitor of tissue plasminogen activator (tPA) and urokinase (uPA), and hence is an inhibitor of fibrinolysis. Defects in this gene are the cause of plasminogen activator inhibitor-1 deficiency (PAI-1 deficiency), and high concentrations of the gene product are associated with thrombo…	21731.1	-1.19658	10.051	294.612	4.9158e-66	1.92508e-63					1539.63	1419	1472.54	619.754	641.641	671.928
ENSG00000159403	C1R	complement component 1, r subcomponent		21637.7	1.73525	6.03959	293.441	8.84739e-66	3.3711e-63					26.2965	32.8953	31.9131	105.72	84.801	112.108
ENSG00000169908	TM4SF1	transmembrane 4 L six family member 1	The protein encoded by this gene is a member of the transmembrane 4 superfamily, also known as the tetraspanin family. Most of these members are cell-surface proteins that are characterized by the presence of four hydrophobic domains. The proteins mediate signal transduction events that play a role in the regulation of cell development, activation, growth and motility. This encoded protein is a c…	21534.3	-0.914531	6.67521	292.143	1.69672e-65	6.29483e-63					139.605	129.112	131.362	69.1481	73.0725	70.3086
ENSG00000163531	NFASC	neurofascin	This gene encodes an L1 family immunoglobulin cell adhesion molecule with multiple IGcam and fibronectin domains. The protein functions in neurite outgrowth, neurite fasciculation, and organization of the axon initial segment (AIS) and nodes of Ranvier on axons during early development. Both the AIS and nodes of Ranvier contain high densities of voltage-gated Na+ (Nav) channels which are clustere…	21116.7	-1.91636	3.1101	286.906	2.34764e-64	8.4864e-62					13.5174	13.8864	13.1106	3.54087	3.88754	3.37096
ENSG00000101255	TRIB3	tribbles pseudokinase 3	The protein encoded by this gene is a putative protein kinase that is induced by the transcription factor NF-kappaB. The encoded protein is a negative regulator of NF-kappaB and can also sensitize cells to TNF- and TRAIL-induced apoptosis. In addition, this protein can negatively regulate the cell survival serine-threonine kinase AKT1. Differential promoter usage and alternate splicing result in …	20922.2	-1.08414	7.12851	284.467	7.98376e-64	2.81388e-61					196.741	178.486	194.74	85.0821	93.1691	90.7751
ENSG00000196549	MME	membrane metallo-endopeptidase	This gene encodes a common acute lymphocytic leukemia antigen that is an important cell surface marker in the diagnosis of human acute lymphocytic leukemia (ALL). This protein is present on leukemic cells of pre-B phenotype, which represent 85% of cases of ALL. This protein is not restricted to leukemic cells, however, and is found on a variety of normal tissues. It is a glycoprotein that is part…	20742.2	1.24623	6.83819	282.209	2.47816e-63	8.52124e-61					62.5892	64.6796	76.2332	163.285	152.602	166.285
ENSG00000196611	MMP1	matrix metallopeptidase 1	Proteins of the matrix metalloproteinase (MMP) family are involved in the breakdown of extracellular matrix in normal physiological processes, such as embryonic development, reproduction, and tissue remodeling, as well as in disease processes, such as arthritis and metastasis. Most MMP_s are secreted as inactive proproteins which are activated when cleaved by extracellular proteinases. This gene …	20442.1	-1.17026	8.77826	278.447	1.63725e-62	5.4957e-60					629.186	624.455	569.703	262.935	284.054	263.464
ENSG00000179242	CDH4	cadherin 4, type 1, R-cadherin (retinal)	This gene is a classical cadherin from the cadherin superfamily. The encoded protein is a calcium-dependent cell-cell adhesion glycoprotein comprised of five extracellular cadherin repeats, a transmembrane region and a highly conserved cytoplasmic tail. Based on studies in chicken and mouse, this cadherin is thought to play an important role during brain segmentation and neuronal outgrowth. In ad…	17538.4	-1.54514	3.60443	242.038	1.41392e-54	4.63569e-52					18.0043	18.4534	17.3955	6.2724	6.85261	5.48985
ENSG00000175197	DDIT3	DNA damage inducible transcript 3	This gene encodes a member of the CCAAT/enhancer-binding protein (C/EBP) family of transcription factors. The protein functions as a dominant-negative inhibitor by forming heterodimers with other C/EBP members, such as C/EBP and LAP (liver activator protein), and preventing their DNA binding activity. The protein is implicated in adipogenesis and erythropoiesis, is activated by endoplasmic reticu…	17046.8	-0.998816	5.52124	235.875	3.12009e-53	9.99706e-51					63.7251	58.2611	61.1401	31.6149	31.6933	28.5568
ENSG00000137331	IER3	immediate early response 3	This gene functions in the protection of cells from Fas- or tumor necrosis factor type alpha-induced apoptosis. Partially degraded and unspliced transcripts are found after virus infection in vitro, but these transcripts are not found in vivo and do not generate a valid protein. [provided by RefSeq, Jul 2008]. Publication Note: This RefSeq record includes a subset of the publications that are ava…	17037.6	-1.13269	6.15646	235.759	3.3065e-53	1.03589e-50					109.105	92.8844	91.6461	44.5644	42.104	47.0971
ENSG00000174348	PODN	podocan		16506.3	1.91683	3.85522	229.098	9.37607e-52	2.87356e-49					5.79319	5.61627	6.65122	24.0779	18.647	25.0896
ENSG00000221866	PLXNA4	plexin A4		16180.6	-1.77602	3.67857	225.016	7.28475e-51	2.18512e-48					17.3228	19.5026	22.3839	5.91831	5.13945	6.06772
ENSG00000182326	C1S	complement component 1, s subcomponent	This gene encodes a serine protease, which is a major constituent of the human complement subcomponent C1. C1s associates with two other complement components C1r and C1q in order to yield the first component of the serum complement system. Defects in this gene are the cause of selective C1s deficiency. [provided by RefSeq, Mar 2009].	16132.9	1.34432	6.14449	224.419	9.83167e-51	2.88764e-48					35.3271	40.3631	44.1922	105.063	88.0955	110.519
ENSG00000110002	VWA5A	von Willebrand factor A domain containing 5A		16026	1.14373	5.16807	223.078	1.92761e-50	5.54601e-48					20.1626	24.44	22.5118	50.7356	45.7939	51.2386
ENSG00000144583	MARCH4	membrane associated ring-CH-type finger 4	MARCH4 is a member of the MARCH family of membrane-bound E3 ubiquitin ligases (EC 6.3.2.19). MARCH enzymes add ubiquitin (see MIM 191339) to target lysines in substrate proteins, thereby signaling their vesicular transport between membrane compartments. MARCH4 reduces surface accumulation of several membrane glycoproteins by directing them to the endosomal compartment (Bartee et al., 2004 [PubMed…	15969.6	-1.04129	5.01646	222.371	2.74891e-50	7.75084e-48					44.1873	42.338	43.5527	19.93	23.3252	20.3221
ENSG00000149294	NCAM1	neural cell adhesion molecule 1	This gene encodes a cell adhesion protein which is a member of the immunoglobulin superfamily. The encoded protein is involved in cell-to-cell interactions as well as cell-matrix interactions during development and differentiation. The encoded protein has been shown to be involved in development of the nervous system, and for cells involved in the expansion of T cells and dendritic cells which pl…	15855.3	-3.20414	1.76536	220.939	5.64446e-50	1.56031e-47					5.7364	6.72718	5.564	0.404671	0.527124	0.963131
ENSG00000177606	JUN	jun proto-oncogene	This gene is the putative transforming gene of avian sarcoma virus 17. It encodes a protein which is highly similar to the viral protein, and which interacts directly with specific target DNA sequences to regulate gene expression. This gene is intronless and is mapped to 1p32-p31, a chromosomal region involved in both translocations and deletions in human malignancies. [provided by RefSeq, Jul 20…	15846.9	-0.870625	7.04256	220.833	5.95248e-50	1.61381e-47					167.491	165.464	178.112	93.5802	91.5218	94.2424
ENSG00000164484	TMEM200A	transmembrane protein 200A		15237.3	-0.817879	5.80482	213.193	2.76291e-48	7.34935e-46					72.9829	69.3084	71.2448	40.9729	41.1156	39.1994
ENSG00000185585	OLFML2A	olfactomedin like 2A		15224.8	1.32803	4.33027	213.036	2.989e-48	7.8035e-46					10.2233	12.5286	11.5117	29.1869	26.0926	30.2905
ENSG00000131668	BARX1	BARX homeobox 1	This gene encodes a member of the Bar subclass of homeobox transcription factors. Studies of the mouse and chick homolog suggest the encoded protein may play a role in developing teeth and craniofacial mesenchyme of neural crest origin. The protein may also be associated with differentiation of stomach epithelia. [provided by RefSeq, Jul 2008].	15110.7	-1.51559	3.90681	211.605	6.13247e-48	1.57192e-45					22.6616	24.0697	19.506	7.08174	8.10453	8.04214
ENSG00000168209	DDIT4	DNA damage inducible transcript 4		14947.8	-1.05555	6.65133	209.565	1.70939e-47	4.3034e-45					132.732	133.803	139.931	60.3971	75.0492	60.6772
ENSG00000162772	ATF3	activating transcription factor 3	This gene encodes a member of the mammalian activation transcription factor/cAMP responsive element-binding (CREB) protein family of transcription factors. This gene is induced by a variety of signals, including many of those encountered by cancer cells, and is involved in the complex process of cellular stress response. Multiple transcript variants encoding different isoforms have been found for…	14733.1	-1.25052	6.5004	206.874	6.6066e-47	1.63403e-44					119.783	116.831	145.431	57.5139	55.4139	47.7231
ENSG00000164938	TP53INP1	tumor protein p53 inducible nuclear protein 1		14719.1	0.811065	6.74713	206.698	7.21696e-47	1.75422e-44					77.7537	80.4175	75.4658	143.304	138.04	128.771
ENSG00000148926	ADM	adrenomedullin	The protein encoded by this gene is a preprohormone which is cleaved to form two biologically active peptides, adrenomedullin and proadrenomedullin N-terminal 20 peptide. Adrenomedullin is a 52 aa peptide with several functions, including vasodilation, regulation of hormone secretion, promotion of angiogenesis, and antimicrobial activity. The antimicrobial activity is antibacterial, as the peptid…	14673.9	-0.990034	5.08898	206.132	9.58914e-47	2.29132e-44					48.0494	44.6215	42.7213	22.004	22.9299	23.3078
ENSG00000076356	PLXNA2	plexin A2	This gene encodes a member of the plexin-A family of semaphorin co-receptors. Semaphorins are a large family of secreted or membrane-bound proteins that mediate repulsive effects on axon pathfinding during nervous system development. A subset of semaphorins are recognized by plexin-A/neuropilin transmembrane receptor complexes, triggering a cellular signal transduction cascade that leads to axon …	14165.3	-1.06925	5.02517	199.757	2.35914e-45	5.54319e-43					41.6883	42.0911	48.1574	20.0312	21.678	21.1889
ENSG00000171246	NPTX1	neuronal pentraxin I	NPTX1 is a member of the neuronal pentraxin gene family. Neuronal pentraxin 1 is similar to the rat NP1 gene which encodes a binding protein for the snake venom toxin taipoxin. Human NPTX1 mRNA is exclusively localized to the nervous system. [provided by RefSeq, Jul 2008].	13979.5	1.24881	5.09132	197.429	7.60075e-45	1.75665e-42					17.1524	22.3416	20.849	44.9185	51.9876	46.5192
ENSG00000119630	PGF	placental growth factor	This gene encodes a growth factor found in placenta which is homologous to vascular endothelial growth factor. Alternatively spliced transcripts encoding different isoforms have been found for this gene.[provided by RefSeq, Jun 2011].	13973.8	-1.23003	4.18217	197.358	7.87872e-45	1.79152e-42					24.0815	26.4767	25.3898	9.56035	11.4649	11.4131
ENSG00000118971	CCND2	cyclin D2	The protein encoded by this gene belongs to the highly conserved cyclin family, whose members are characterized by a dramatic periodicity in protein abundance through the cell cycle. Cyclins function as regulators of CDK kinases. Different cyclins exhibit distinct expression and degradation patterns which contribute to the temporal coordination of each mitotic event. This cyclin forms a complex w…	13942.1	-1.00527	6.03274	196.961	9.61791e-45	2.15227e-42					90.9872	77.5168	93.3729	44.8173	42.3017	43.2446
ENSG00000166165	CKB	creatine kinase, brain	The protein encoded by this gene is a cytoplasmic enzyme involved in energy homeostasis. The encoded protein reversibly catalyzes the transfer of phosphate between ATP and various phosphogens such as creatine phosphate. It acts as a homodimer in brain as well as in other tissues, and as a heterodimer with a similar muscle isozyme in heart. The encoded protein is a member of the ATP:guanido phosph…	13809.7	-1.01587	5.29828	195.301	2.21427e-44	4.87762e-42					55.2625	54.558	47.6458	24.6849	27.081	26.2935
ENSG00000073756	PTGS2	prostaglandin-endoperoxide synthase 2 (prostaglandin G/H synthase and cyclooxygenase)	Prostaglandin-endoperoxide synthase (PTGS), also known as cyclooxygenase, is the key enzyme in prostaglandin biosynthesis, and acts both as a dioxygenase and as a peroxidase. There are two isozymes of PTGS: a constitutive PTGS1 and an inducible PTGS2, which differ in their regulation of expression and tissue distribution. This gene encodes the inducible isozyme. It is regulated by specific stimul…	13786.8	-1.27756	6.36199	195.015	2.55671e-44	5.54531e-42					120.691	97.0812	131.17	45.222	50.6698	48.1565
ENSG00000149451	ADAM33	ADAM metallopeptidase domain 33	This gene encodes a member of the ADAM (a disintegrin and metalloprotease domain) family. Members of this family are membrane-anchored proteins structurally related to snake venom disintegrins, and have been implicated in a variety of biological processes involving cell-cell and cell-matrix interactions, including fertilization, muscle development, and neurogenesis. This protein is a type I trans…	13667.8	0.869404	5.85032	193.523	5.41199e-44	1.15603e-41					41.5179	43.2638	37.4131	76.0276	71.4252	75.7021
ENSG00000145423	SFRP2	secreted frizzled-related protein 2	This gene encodes a member of the SFRP family that contains a cysteine-rich domain homologous to the putative Wnt-binding site of Frizzled proteins. SFRPs act as soluble modulators of Wnt signaling. Methylation of this gene is a potential marker for the presence of colorectal cancer. [provided by RefSeq, Jul 2008]. Publication Note: This RefSeq record includes a subset of the publications that ar…	13533.9	-1.10983	5.72127	191.846	1.25733e-43	2.64566e-41					70.8246	77.8871	67.4715	32.9807	29.5189	37.2732
ENSG00000128283	CDC42EP1	CDC42 effector protein (Rho GTPase binding) 1	CDC42 is a member of the Rho GTPase family that regulates multiple cellular activities, including actin polymerization. The protein encoded by this gene is a CDC42 binding protein that mediates actin cytoskeleton reorganization at the plasma membrane. This protein is secreted and is primarily found in bone marrow. [provided by RefSeq, Jul 2008].	13501.1	-0.990249	6.31948	191.435	1.546e-43	3.20523e-41					112.229	111.955	94.0124	51.0391	55.8751	53.5019
ENSG00000127863	TNFRSF19	tumor necrosis factor receptor superfamily member 19	The protein encoded by this gene is a member of the TNF-receptor superfamily. This receptor is highly expressed during embryonic development. It has been shown to interact with TRAF family members, and to activate JNK signaling pathway when overexpressed in cells. This receptor is capable of inducing apoptosis by a caspase-independent mechanism, and it is thought to play an essential role in embr…	13350.9	1.02012	5.00454	189.553	3.98042e-43	8.13274e-41					20.1058	19.9964	23.2793	44.6656	43.0265	40.7404
ENSG00000122176	FMOD	fibromodulin	Fibromodulin belongs to the family of small interstitial proteoglycans. The encoded protein possesses a central region containing leucine-rich repeats with 4 keratan sulfate chains, flanked by terminal domains containing disulphide bonds. Owing to the interaction with type I and type II collagen fibrils and in vitro inhibition of fibrillogenesis, the encoded protein may play a role in the assembl…	13243	1.23906	4.65007	188.201	7.85413e-43	1.58182e-40					15.7893	13.5778	15.285	36.1675	31.1003	37.851
ENSG00000087074	PPP1R15A	protein phosphatase 1 regulatory subunit 15A	This gene is a member of a group of genes whose transcript levels are increased following stressful growth arrest conditions and treatment with DNA-damaging agents. The induction of this gene by ionizing radiation occurs in certain cell lines regardless of p53 status, and its protein response is correlated with apoptosis following ionizing radiation. [provided by RefSeq, Jul 2008]. Publication No…	13178.2	-0.889204	8.53524	187.39	1.18077e-42	2.34458e-40					468.794	469.236	507.092	254.74	264.221	261.297
ENSG00000170558	CDH2	cadherin 2, type 1, N-cadherin (neuronal)	This gene is a classical cadherin from the cadherin superfamily. The encoded protein is a calcium dependent cell-cell adhesion glycoprotein comprised of five extracellular cadherin repeats, a transmembrane region and a highly conserved cytoplasmic tail. The protein functions during gastrulation and is required for establishment of left-right asymmetry. At certain central nervous system synapses, …	13168	-0.936037	7.72533	187.262	1.25921e-42	2.4656e-40					279.039	265.754	288.497	144.569	155.501	135.801
ENSG00000077943	ITGA8	integrin subunit alpha 8	Integrins are heterodimeric transmembrane receptor proteins that mediate numerous cellular processes including cell adhesion, cytoskeletal rearrangement, and activation of cell signaling pathways. Integrins are composed of alpha and beta subunits. This gene encodes the alpha 8 subunit of the heterodimeric integrin alpha8beta1 protein. The encoded protein is a single-pass type 1 membrane protein t…	13164.5	1.1011	4.68454	187.217	1.28757e-42	2.48659e-40					15.5053	15.059	18.3548	35.9651	32.9452	35.6358
ENSG00000151468	CCDC3	coiled-coil domain containing 3		12998.1	-2.0914	2.44896	185.132	3.67221e-42	6.99605e-40					7.95144	9.44273	8.69775	1.77044	2.50384	1.92626
ENSG00000188994	ZNF292	zinc finger protein 292		12913.6	0.870844	5.03017	184.074	6.24999e-42	1.17483e-39					22.0936	23.9463	23.0235	41.327	42.1699	42.7149
ENSG00000128965	CHAC1	ChaC glutathione-specific gamma-glutamylcyclotransferase 1		12804.7	-0.850362	7.37583	182.709	1.24134e-41	2.30269e-39					210.713	222.984	206.827	112.549	123.083	119.813
ENSG00000157514	TSC22D3	TSC22 domain family member 3	The protein encoded by this gene shares significant sequence identity with the murine TSC-22 and Drosophila shs, both of which are leucine zipper proteins, that function as transcriptional regulators. The expression of this gene is stimulated by glucocorticoids and interleukin 10, and it appears to play a key role in the anti-inflammatory and immunosuppressive effects of this steroid and chemokin…	12639.6	-0.885831	5.63575	180.641	3.51125e-41	6.42879e-39					64.7474	59.6188	68.7506	34.8017	35.9762	33.8541
ENSG00000130707	ASS1	argininosuccinate synthase 1	The protein encoded by this gene catalyzes the penultimate step of the arginine biosynthetic pathway. There are approximately 10 to 14 copies of this gene including the pseudogenes scattered across the human genome, among which the one located on chromosome 9 appears to be the only functional gene for argininosuccinate synthetase. Mutations in the chromosome 9 copy of this gene cause citrullinemi…	12499.6	1.17381	5.35425	178.887	8.47899e-41	1.53252e-38					23.2864	26.7236	25.2618	62.4205	49.0884	57.7879
ENSG00000152137	HSPB8	heat shock protein family B (small) member 8	The protein encoded by this gene belongs to the superfamily of small heat-shock proteins containing a conservative alpha-crystallin domain at the C-terminal part of the molecule. The expression of this gene in induced by estrogen in estrogen receptor-positive breast cancer cells, and this protein also functions as a chaperone in association with Bag3, a stimulator of macroautophagy. Thus, this ge…	12438.3	-0.940738	4.81996	178.119	1.24757e-40	2.22636e-38					38.9621	36.7217	35.2387	18.969	20.0307	18.9737
ENSG00000170962	PDGFD	platelet derived growth factor D	The protein encoded by this gene is a member of the platelet-derived growth factor family. The four members of this family are mitogenic factors for cells of mesenchymal origin and are characterized by a core motif of eight cysteines, seven of which are found in this factor. This gene product only forms homodimers and, therefore, does not dimerize with the other three family members. It differs f…	12264.9	1.82449	3.61442	175.947	3.71898e-40	6.55378e-38					5.45242	4.62879	5.94772	20.9923	15.2866	20.2257
ENSG00000182871	COL18A1	collagen, type XVIII, alpha 1	This gene encodes the alpha chain of type XVIII collagen. This collagen is one of the multiplexins, extracellular matrix proteins that contain multiple triple-helix domains (collagenous domains) interrupted by non-collagenous domains. A long isoform of the protein has an N-terminal domain that is homologous to the extracellular part of frizzled receptors. Proteolytic processing at several endogen…	12143.4	0.909727	7.38487	174.425	7.99246e-40	1.39108e-37					107.628	125.595	114.989	223.631	207.818	222.339
ENSG00000176170	SPHK1	sphingosine kinase 1	The protein encoded by this gene catalyzes the phosphorylation of sphingosine to form sphingosine-1-phosphate (S1P), a lipid mediator with both intra- and extracellular functions. Intracellularly, S1P regulates proliferation and survival, and extracellularly, it is a ligand for cell surface G protein-coupled receptors. This protein, and its product S1P, play a key role in TNF-alpha signaling and …	12134.8	-0.823057	6.94754	174.317	8.44097e-40	1.45123e-37					161.414	162.501	148.757	84.5762	91.1924	91.5456
ENSG00000166482	MFAP4	microfibrillar associated protein 4	This gene encodes a protein with similarity to a bovine microfibril-associated protein. The protein has binding specificities for both collagen and carbohydrate. It is thought to be an extracellular matrix protein which is involved in cell adhesion or intercellular interactions. The gene is located within the Smith-Magenis syndrome region. Two transcript variants encoding different isoforms have …	12000	1.357	7.23174	172.629	1.97243e-39	3.35028e-37					79.4008	94.1805	79.4949	229.904	177.575	240.349
ENSG00000140682	TGFB1I1	transforming growth factor beta 1 induced transcript 1	This gene encodes a coactivator of the androgen receptor, a transcription factor which is activated by androgen and has a key role in male sexual differentiation. The encoded protein is thought to regulate androgen receptor activity and may have a role to play in the treatment of prostate cancer. Multiple transcript variants encoding different isoforms have been found for this gene. [provided by …	11865.9	-0.747817	6.49829	170.949	4.59138e-39	7.70587e-37					115.693	117.51	106.228	65.0003	69.778	67.6118
ENSG00000096696	DSP	desmoplakin	Desmosomes are intercellular junctions that tightly link adjacent cells. Desmoplakin is an obligate component of functional desmosomes that anchors intermediate filaments to desmosomal plaques. The N-terminus of desmoplakin is required for localization to the desmosome and interacts with the N-terminal region of plakophilin 1 and plakoglobin. The C-terminus of desmoplakin binds with intermediate …	11795.1	-0.919086	6.69343	170.062	7.17034e-39	1.18926e-36					127.337	129.236	149.077	67.226	77.4872	70.0678
ENSG00000197106	SLC6A17	solute carrier family 6 (neutral amino acid transporter), member 17	The SLC6 family of proteins, which includes SLC6A17, acts as specific transporters for neurotransmitters, amino acids, and osmolytes like betaine, taurine, and creatine. SLC6 proteins are sodium cotransporters that derive the energy for solute transport from the electrochemical gradient for sodium ions (Hoglund et al., 2005 [PubMed 16125675]).[supplied by OMIM, Mar 2008]. Sequence Note: The RefSe…	11667	-1.068	3.8442	168.458	1.6068e-38	2.63404e-36					19.197	19.3792	19.3781	9.00393	9.35644	9.29421
ENSG00000065534	MYLK	myosin light chain kinase	This gene, a muscle member of the immunoglobulin gene superfamily, encodes myosin light chain kinase which is a calcium/calmodulin dependent enzyme. This kinase phosphorylates myosin regulatory light chains to facilitate myosin interaction with actin filaments to produce contractile activity. This gene encodes both smooth muscle and nonmuscle isoforms. In addition, using a separate promoter in an…	11527.7	1.11188	7.41553	166.713	3.86527e-38	6.26352e-36					96.1556	101.587	126.117	230.915	239.314	229.466
ENSG00000126803	HSPA2	heat shock protein family A (Hsp70) member 2		11456.4	1.10737	4.60499	165.82	6.05613e-38	9.7022e-36					15.0509	16.6019	14.4536	32.3231	30.5732	36.1656
ENSG00000196159	FAT4	FAT atypical cadherin 4	The protein encoded by this gene is a member of the protocadherin family. This gene may play a role in regulating planar cell polarity (PCP). Studies in mice suggest that loss of PCP signaling may cause cystic kidney disease, and mutations in this gene have been associated with Van Maldergem Syndrome 2. Alternatively spliced transcript variants have been noted for this gene. [provided by RefSeq, …	11452.1	0.936219	5.44881	165.766	6.22236e-38	9.8565e-36					27.5461	28.6985	33.448	56.2493	60.0262	55.3319
ENSG00000271503	CCL5	chemokine (C-C motif) ligand 5	This gene is one of several chemokine genes clustered on the q-arm of chromosome 17. Chemokines form a superfamily of secreted proteins involved in immunoregulatory and inflammatory processes. The superfamily is divided into four subfamilies based on the arrangement of the N-terminal cysteine residues of the mature peptide. This chemokine, a member of the CC subfamily, functions as a chemoattract…	11371.1	-2.76482	1.75703	164.751	1.03679e-37	1.62407e-35					6.47474	6.04829	4.7326	1.06226	0.724795	0.722348
ENSG00000115009	CCL20	chemokine (C-C motif) ligand 20	This antimicrobial gene belongs to the subfamily of small cytokine CC genes. Cytokines are a family of secreted proteins involved in immunoregulatory and inflammatory processes. The CC cytokines are proteins characterized by two adjacent cysteines. The protein encoded by this gene displays chemotactic activity for lymphocytes and can repress proliferation of myeloid progenitors. Two transcript va…	11362.8	-8.71923	0.65856	159.66	1.34262e-36	1.93146e-34					3.91892	2.03667	3.00584	0	0	0
ENSG00000099860	GADD45B	growth arrest and DNA damage inducible beta	This gene is a member of a group of genes whose transcript levels are increased following stressful growth arrest conditions and treatment with DNA-damaging agents. The genes in this group respond to environmental stresses by mediating activation of the p38/JNK pathway. This activation is mediated via their proteins binding and activating MTK1/MEKK4 kinase, which is an upstream activator of both …	11287.5	-0.831237	5.96385	163.705	1.755e-37	2.71891e-35					75.0275	79.3683	85.2507	46.0313	41.7087	46.5192
ENSG00000118482	PHF3	PHD finger protein 3	This gene encodes a member of a PHD finger-containing gene family. This gene may function as a transcription factor and may be involved in glioblastomas development. Alternative splicing results in multiple transcript variants. [provided by RefSeq, Mar 2014].	11277.5	0.802688	5.36459	163.579	1.86912e-37	2.86422e-35					29.4771	29.7477	30.6979	51.899	49.8791	54.7058
ENSG00000136960	ENPP2	ectonucleotide pyrophosphatase/phosphodiesterase 2	The protein encoded by this gene functions as both a phosphodiesterase, which cleaves phosphodiester bonds at the 5_ end of oligonucleotides, and a phospholipase, which catalyzes production of lysophosphatidic acid (LPA) in extracellular fluids. LPA evokes growth factor-like responses including stimulation of cell proliferation and chemotaxis. This gene product stimulates the motility of tumor ce…	11211.3	1.08123	5.42579	162.749	2.83773e-37	4.30176e-35					23.3432	28.2048	31.1456	58.9808	54.8867	60.5328
ENSG00000186951	PPARA	peroxisome proliferator-activated receptor alpha	Peroxisome proliferators include hypolipidemic drugs, herbicides, leukotriene antagonists, and plasticizers; this term arises because they induce an increase in the size and number of peroxisomes. Peroxisomes are subcellular organelles found in plants and animals that contain enzymes for respiration and for cholesterol and lipid metabolism. The action of peroxisome proliferators is thought to be …	11141	1.04463	4.4273	161.869	4.41918e-37	6.62782e-35					12.3247	14.5035	15.0932	29.0351	29.7166	27.6419
ENSG00000165029	ABCA1	ATP binding cassette subfamily A member 1	The membrane-associated protein encoded by this gene is a member of the superfamily of ATP-binding cassette (ABC) transporters. ABC proteins transport various molecules across extra- and intracellular membranes. ABC genes are divided into seven distinct subfamilies (ABC1, MDR/TAP, MRP, ALD, OABP, GCN20, White). This protein is a member of the ABC1 subfamily. Members of the ABC1 subfamily comprise…	11107.9	1.04138	4.42464	161.455	5.44132e-37	8.07492e-35					12.5519	13.7629	15.6687	29.5916	27.8717	28.605
ENSG00000136859	ANGPTL2	angiopoietin like 2	Angiopoietins are members of the vascular endothelial growth factor family and the only known growth factors largely specific for vascular endothelium. Angiopoietin-1, angiopoietin-2, and angiopoietin-4 participate in the formation of blood vessels. ANGPTL2 protein is a secreted glycoprotein with homology to the angiopoietins and may exert a function on endothelial cells through autocrine or para…	11060.5	0.848167	5.55638	160.861	7.33679e-37	1.07744e-34					32.4305	36.9686	31.2096	61.3582	58.3789	61.207
ENSG00000162804	SNED1	sushi, nidogen and EGF-like domains 1		11048.3	1.05797	4.70683	160.708	7.92415e-37	1.1517e-34					16.0165	16.2316	18.4827	36.218	31.8251	37.0805
ENSG00000026559	KCNG1	potassium channel, voltage gated modifier subfamily G, member 1	Voltage-gated potassium (Kv) channels represent the most complex class of voltage-gated ion channels from both functional and structural standpoints. Their diverse functions include regulating neurotransmitter release, heart rate, insulin secretion, neuronal excitability, epithelial electrolyte transport, smooth muscle contraction, and cell volume. This gene encodes a member of the potassium chan…	10869.3	-1.18935	4.51065	158.466	2.44778e-36	3.48574e-34					31.6354	33.6976	29.163	12.039	16.0773	13.6283
ENSG00000127564	PKMYT1	protein kinase, membrane associated tyrosine/threonine 1	This gene encodes a member of the serine/threonine protein kinase family. The encoded protein is a membrane-associated kinase that negatively regulates the G2/M transition of the cell cycle by phosphorylating and inactivating cyclin-dependent kinase 1. The activity of the encoded protein is regulated by polo-like kinase 1. Alternatively spliced transcript variants encoding multiple isoforms have …	10849.1	-0.868514	5.13058	158.214	2.7785e-36	3.91713e-34					46.6295	46.9668	41.698	24.2297	25.7632	24.3191
ENSG00000101680	LAMA1	laminin subunit alpha 1	This gene encodes one of the alpha 1 subunits of laminin. The laminins are a family of extracellular matrix glycoproteins that have a heterotrimeric structure consisting of an alpha, beta and gamma chain. These proteins make up a major component of the basement membrane and have been implicated in a wide variety of biological processes including cell adhesion, differentiation, migration, signalin…	10838.9	1.01942	5.59802	158.086	2.96381e-36	4.13701e-34					27.4893	31.4758	36.9015	64.2921	64.9021	64.7706
ENSG00000011422	PLAUR	plasminogen activator, urokinase receptor	This gene encodes the receptor for urokinase plasminogen activator and, given its role in localizing and promoting plasmin formation, likely influences many normal and pathological processes related to cell-surface plasminogen activation and localized degradation of the extracellular matrix. It binds both the proprotein and mature forms of urokinase plasminogen activator and permits the activatio…	10738.4	-0.771798	7.42281	156.827	5.58369e-36	7.71753e-34					224.458	214.838	209.705	125.802	122.029	132.093
ENSG00000112769	LAMA4	laminin subunit alpha 4	Laminins, a family of extracellular matrix glycoproteins, are the major noncollagenous constituent of basement membranes. They have been implicated in a wide variety of biological processes including cell adhesion, differentiation, migration, signaling, neurite outgrowth and metastasis. Laminins are composed of 3 non identical chains: laminin alpha, beta and gamma (formerly A, B1, and B2, respect…	10701.7	1.46234	7.31459	156.368	7.0348e-36	9.6288e-34					67.7008	86.7744	99.7683	247.709	202.152	250.125
ENSG00000067141	NEO1	neogenin 1	This gene encodes a cell surface protein that is a member of the immunoglobulin superfamily. The encoded protein consists of four N-terminal immunoglobulin-like domains, six fibronectin type III domains, a transmembrane domain and a C-terminal internal domain that shares homology with the tumor suppressor candidate gene DCC. This protein may be involved in cell growth and differentiation and in c…	10605.5	0.813484	6.98953	155.163	1.28984e-35	1.74848e-33					84.9668	91.5883	99.7683	158.176	162.815	164.358
ENSG00000116717	GADD45A	growth arrest and DNA damage inducible alpha	This gene is a member of a group of genes whose transcript levels are increased following stressful growth arrest conditions and treatment with DNA-damaging agents. The protein encoded by this gene responds to environmental stresses by mediating activation of the p38/JNK pathway via MTK1/MEKK4 kinase. The DNA damage-induced transcription of this gene is mediated by both p53-dependent and -indepen…	10533.9	-0.775924	7.72533	154.267	2.02442e-35	2.71812e-33					269.043	254.707	277.369	153.32	160.641	154.053
ENSG00000130477	UNC13A	unc-13 homolog A (C. elegans)	This gene encodes a member of the UNC13 family. UNC13 proteins bind to phorbol esters and diacylglycerol and play important roles in neurotransmitter release at synapses. Single nucleotide polymorphisms in this gene may be associated with sporadic amyotrophic lateral sclerosis. [provided by RefSeq, Feb 2012]. Sequence Note: This RefSeq record was created from transcript and genomic sequence data …	10513.3	-1.76154	2.53981	154.009	2.30601e-35	3.06699e-33					8.17862	9.75132	8.63379	2.57978	2.63562	2.60045
ENSG00000139329	LUM	lumican	This gene encodes a member of the small leucine-rich proteoglycan (SLRP) family that includes decorin, biglycan, fibromodulin, keratocan, epiphycan, and osteoglycin. In these bifunctional molecules, the protein moiety binds collagen fibrils and the highly charged hydrophilic glycosaminoglycans regulate interfibrillar spacings. Lumican is the major keratan sulfate proteoglycan of the cornea but is…	10436.6	1.16722	6.83068	153.048	3.73931e-35	4.92681e-33					71.279	72.5177	66.4482	177.752	130.134	163.925
ENSG00000149131	SERPING1	serpin peptidase inhibitor, clade G (C1 inhibitor), member 1	This gene encodes a highly glycosylated plasma protein involved in the regulation of the complement cascade. Its protein inhibits activated C1r and C1s of the first complement component and thus regulates complement activation. Deficiency of this protein is associated with hereditary angioneurotic oedema (HANE). Alternative splicing results in multiple transcript variants encoding the same isofor…	10348.8	1.36166	4.04341	151.949	6.50144e-35	8.48678e-33					8.91697	9.62789	9.01752	24.2297	19.8989	26.3416
ENSG00000213949	ITGA1	integrin subunit alpha 1	This gene encodes the alpha 1 subunit of integrin receptors. This protein heterodimerizes with the beta 1 subunit to form a cell-surface receptor for collagen and laminin. The heterodimeric receptor is involved in cell-cell adhesion and may play a role in inflammation and fibrosis. The alpha 1 subunit contains an inserted (I) von Willebrand factor type I domain which is thought to be involved in …	10305.7	1.03067	7.37369	151.409	8.52948e-35	1.1032e-32					101.438	98.439	126.949	223.227	223.039	221.183
ENSG00000112902	SEMA5A	sema domain, seven thrombospondin repeats (type 1 and type 1-like), transmembrane domain (TM) and short cytoplasmic domain, (semaphorin) 5A	This gene belongs to the semaphorin gene family that encodes membrane proteins containing a semaphorin domain and several thrombospondin type-1 repeats. Members of this family are involved in axonal guidance during neural development. This gene has been implicated as an autism susceptibility gene.[provided by RefSeq, Jan 2010]. Publication Note: This RefSeq record includes a subset of the publica…	10245.2	0.820994	7.13779	150.651	1.24903e-34	1.6008e-32					93.827	100.352	111.024	178.763	183.307	176.927
ENSG00000105376	ICAM5	intercellular adhesion molecule 5	The protein encoded by this gene is a member of the intercellular adhesion molecule (ICAM) family. All ICAM proteins are type I transmembrane glycoproteins, contain 2-9 immunoglobulin-like C2-type domains, and bind to the leukocyte adhesion LFA-1 protein. This protein is expressed on the surface of telencephalic neurons and displays two types of adhesion activity, homophilic binding between neuro…	10236	0.910066	5.21444	150.537	1.32307e-34	1.68042e-32					22.8888	28.6985	25.5816	46.9924	48.5613	49.2641
ENSG00000162458	FBLIM1	filamin binding LIM protein 1	This gene encodes a protein with an N-terminal filamin-binding domain, a central proline-rich domain, and, multiple C-terminal LIM domains. This protein localizes at cell junctions and may link cell adhesion structures to the actin cytoskeleton. This protein may be involved in the assembly and stabilization of actin-filaments and likely plays a role in modulating cell adhesion, cell morphology an…	10217.9	-0.650961	6.53659	150.309	1.48364e-34	1.86753e-32					110.979	116.152	112.687	68.6929	74.6539	73.2461
ENSG00000204291	COL15A1	collagen, type XV, alpha 1	This gene encodes the alpha chain of type XV collagen, a member of the FACIT collagen family (fibril-associated collagens with interrupted helices). Type XV collagen has a wide tissue distribution but the strongest expression is localized to basement membrane zones so it may function to adhere basement membranes to underlying connective tissue stroma. The proteolytically produced C-terminal fragm…	10106.2	2.95681	1.66668	148.912	2.99791e-34	3.74023e-32					0.624756	0.493738	0.95931	5.46306	4.28288	6.26035
ENSG00000167772	ANGPTL4	angiopoietin like 4	This gene encodes a glycosylated, secreted protein containing a C-terminal fibrinogen domain. The encoded protein is induced by peroxisome proliferation activators and functions as a serum hormone that regulates glucose homeostasis, lipid metabolism, and insulin sensitivity. This protein can also act as an apoptosis survival factor for vascular endothelial cells and can prevent metastasis by inhi…	10059.8	-1.36099	3.1103	148.331	4.0157e-34	4.96608e-32					12.3247	12.5903	12.0234	4.29963	4.67822	5.34538
ENSG00000108950	FAM20A	family with sequence similarity 20 member A	This locus encodes a protein that is likely secreted and may function in hematopoiesis. A mutation at this locus has been associated with amelogenesis imperfecta and gingival hyperplasia syndrome. Alternatively spliced transcript variants have been identified. [provided by RefSeq, Aug 2011].	10032.8	2.10138	2.61405	147.992	4.76191e-34	5.83769e-32					2.49902	1.7898	2.49421	10.2685	7.84096	10.8834
ENSG00000073008	PVR	poliovirus receptor	The protein encoded by this gene is a transmembrane glycoprotein belonging to the immunoglobulin superfamily. The external domain mediates cell attachment to the extracellular matrix molecule vitronectin, while its intracellular domain interacts with the dynein light chain Tctex-1/DYNLT1. The gene is specific to the primate lineage, and serves as a cellular receptor for poliovirus in the first st…	9997.6	-0.591338	6.71319	147.552	5.9447e-34	7.22487e-32					124.44	126.767	126.949	83.4634	81.9677	85.3334
ENSG00000163017	ACTG2	actin, gamma 2, smooth muscle, enteric	Actins are highly conserved proteins that are involved in various types of cell motility and in the maintenance of the cytoskeleton. Three types of actins, alpha, beta and gamma, have been identified in vertebrates. Alpha actins are found in muscle tissues and are a major constituent of the contractile apparatus. The beta and gamma actins co-exist in most cell types as components of the cytoskele…	9981.26	0.769746	6.9968	147.347	6.58945e-34	7.94001e-32					93.1454	99.4882	90.367	152.409	161.563	168.548
ENSG00000100201	DDX17	DEAD (Asp-Glu-Ala-Asp) box helicase 17	DEAD box proteins, characterized by the conserved motif Asp-Glu-Ala-Asp (DEAD), are putative RNA helicases. They are implicated in a number of cellular processes involving alteration of RNA secondary structure, such as translation initiation, nuclear and mitochondrial splicing, and ribosome and splicesosome assembly. Based on their distribution patterns, some members of this family are believed t…	9972.8	0.795609	8.78841	147.241	6.95028e-34	8.30382e-32					307.323	335.001	327.189	573.874	548.274	560.494
ENSG00000122862	SRGN	serglycin	This gene encodes a protein best known as a hematopoietic cell granule proteoglycan. Proteoglycans stored in the secretory granules of many hematopoietic cells also contain a protease-resistant peptide core, which may be important for neutralizing hydrolytic enzymes. This encoded protein was found to be associated with the macromolecular complex of granzymes and perforin, which may serve as a med…	9915.53	-0.991564	5.53267	146.524	9.97091e-34	1.18126e-31					69.1775	60.2977	54.8086	31.5643	31.891	29.4237
ENSG00000163710	PCOLCE2	procollagen C-endopeptidase enhancer 2		9893.01	-1.65017	2.62609	146.242	1.14913e-33	1.35004e-31					8.74658	10.0599	8.95356	3.23737	2.56973	2.93755
ENSG00000255717	SNHG1	small nucleolar RNA host gene 1		9851.45	-0.718491	7.07241	145.722	1.49321e-33	1.73977e-31					166.469	163.859	171.397	99.2961	107.204	98.7209
ENSG00000103888	CEMIP	cell migration inducing protein, hyaluronan binding		9744.75	-0.856135	8.37715	144.386	2.92533e-33	3.38044e-31					397.061	426.589	461.109	230.612	234.438	244.539
ENSG00000198805	PNP	purine nucleoside phosphorylase	This gene encodes an enzyme which reversibly catalyzes the phosphorolysis of purine nucleosides. The enzyme is trimeric, containing three identical subunits. Mutations which result in nucleoside phosphorylase deficiency result in defective T-cell (cell-mediated) immunity but can also affect B-cell immunity and antibody responses. Neurologic disorders may also be apparent in patients with immune d…	9611.44	-0.817646	5.51344	142.717	6.77749e-33	7.76821e-31					60.2038	56.1627	58.3261	32.2725	30.3755	36.1174
ENSG00000143970	ASXL2	additional sex combs like 2, transcriptional regulator	ASXL2 is a human homolog of the Drosophila asx gene. Drosophila asx is an enhancer of trithorax (see MIM 159555) and polycomb (see MIM 610231) (ETP) gene that encodes a chromatin protein with dual functions in transcriptional activation and silencing (Katoh and Katoh, 2003 [PubMed 12888926]).[supplied by OMIM, Sep 2009].	9596.85	0.637718	6.20323	142.535	7.43034e-33	8.44782e-31					58.2159	56.2244	58.3261	91.0004	86.58	90.9677
ENSG00000104213	PDGFRL	platelet-derived growth factor receptor-like	This gene encodes a protein with significant sequence similarity to the ligand binding domain of platelet-derived growth factor receptor beta. Mutations in this gene, or deletion of a chromosomal segment containing this gene, are associated with sporadic hepatocellular carcinomas, colorectal cancers, and non-small cell lung cancers. This suggests this gene product may function as a tumor suppress…	9553.16	1.18147	4.15263	141.988	9.78561e-33	1.10366e-30					10.2801	11.1091	11.128	26.253	21.2167	25.8601
ENSG00000137573	SULF1	sulfatase 1	This gene encodes an extracellular heparan sulfate endosulfatase. The encoded enzyme selectively removes 6-O-sulfate groups from heparan sulfate chains of heparan sulfate proteoglycans (HSPGs). The enzyme is secreted through the Golgi and is subsequently localized to the cell surface. The expression of this gene may be down-regulated in several types of cancer, including hepatocellular (HCC), ova…	9500.86	0.781291	7.6485	141.333	1.36067e-32	1.52244e-30					138.412	147.196	157.071	258.787	244.849	256.771
ENSG00000198732	SMOC1	SPARC related modular calcium binding 1	This gene encodes a multi-domain secreted protein that may have a critical role in ocular and limb development. Mutations in this gene are associated with microphthalmia and limb anomalies. Alternatively spliced transcript variants encoding different isoforms have been found for this gene. [provided by RefSeq, Mar 2011].	9496.95	1.69111	2.73502	141.284	1.39462e-32	1.54814e-30					3.29417	3.02414	2.94189	10.572	8.56576	10.6426
ENSG00000128567	PODXL	podocalyxin-like	This gene encodes a member of the sialomucin protein family. The encoded protein was originally identified as an important component of glomerular podocytes. Podocytes are highly differentiated epithelial cells with interdigitating foot processes covering the outer aspect of the glomerular basement membrane. Other biological activities of the encoded protein include: binding in a membrane protein…	9475.43	-1.24296	3.40268	141.015	1.59714e-32	1.7591e-30					13.6878	14.8121	15.7327	5.9689	6.45726	6.26035
ENSG00000133687	TMTC1	transmembrane and tetratricopeptide repeat containing 1		9351.51	0.93791	5.60942	139.463	3.4879e-32	3.81181e-30					28.7956	33.389	38.1166	62.6228	65.0339	64.1927
ENSG00000137310	TCF19	transcription factor 19	This gene encodes a protein that belongs to the Plant Homeo Domain finger family of transcription factors. The encoded protein is thought to function during the G1/S transition in the cell cycle. Alternate splicing results in multiple transcript variants. [provided by RefSeq, Sep 2013].	9072.86	-0.650511	5.85569	135.976	2.02003e-31	2.19065e-29					71.3358	71.9623	68.4308	43.6033	46.5845	44.9301
ENSG00000182809	CRIP2	cysteine-rich protein 2	This gene encodes a putative transcription factor with two LIM zinc-binding domains. The encoded protein may participate in the differentiation of smooth muscle tissue. Alternative splicing results in multiple transcript variants. [provided by RefSeq, Aug 2012].	9053.39	-0.775221	6.3342	135.732	2.2838e-31	2.45779e-29					103.198	110.412	91.5182	59.4866	59.8944	58.9918
ENSG00000138829	FBN2	fibrillin 2	The protein encoded by this gene is a component of connective tissue microfibrils and may be involved in elastic fiber assembly. Mutations in this gene cause congenital contractural arachnodactyly. [provided by RefSeq, Jul 2008]. Publication Note: This RefSeq record includes a subset of the publications that are available for this gene. Please see the Gene record to access additional publications.	9021.46	1.07313	9.10471	135.332	2.79303e-31	2.98304e-29					315.161	335.31	413.591	743.431	722.621	772.335
ENSG00000158270	COLEC12	collectin subfamily member 12	This gene encodes a member of the C-lectin family, proteins that possess collagen-like sequences and carbohydrate recognition domains. This protein is a scavenger receptor, a cell surface glycoprotein that displays several functions associated with host defense. It can bind to carbohydrate antigens on microorganisms, facilitating their recognition and removal. It also mediates the recognition, in…	8919.16	0.823181	5.811	134.052	5.3229e-31	5.64228e-29					37.4854	40.9802	43.105	71.6268	65.8904	76.9542
ENSG00000184347	SLIT3	slit guidance ligand 3	The protein encoded by this gene is secreted, likely interacting with roundabout homolog receptors to effect cell migration. Two transcript variants encoding different isoforms have been found for this gene. [provided by RefSeq, Dec 2012].	8894.78	0.799986	5.81706	133.747	6.20722e-31	6.53055e-29					37.6557	42.6466	43.0411	72.9925	65.9563	75.1724
ENSG00000104332	SFRP1	secreted frizzled-related protein 1	This gene encodes a member of the SFRP family that contains a cysteine-rich domain homologous to the putative Wnt-binding site of Frizzled proteins. Members of this family act as soluble modulators of Wnt signaling; epigenetic silencing of SFRP genes leads to deregulated activation of the Wnt-pathway which is associated with cancer. This gene may also be involved in determining the polarity of ph…	8891.39	1.07295	8.14807	133.704	6.34124e-31	6.62213e-29					156.075	181.017	211.176	390.406	365.956	396.569
ENSG00000139178	C1RL	complement component 1, r subcomponent-like		8852.76	0.957036	4.2563	133.221	8.09004e-31	8.38627e-29					12.0408	13.2692	13.4943	24.1791	24.2477	26.6306
ENSG00000165323	FAT3	FAT atypical cadherin 3		8832.13	-1.58048	2.49636	132.963	9.21334e-31	9.48099e-29					8.34901	8.08496	8.56984	3.23737	2.56973	2.50414
ENSG00000187323	DCC	DCC netrin 1 receptor	This gene encodes a netrin 1 receptor. The transmembrane protein is a member of the immunoglobulin superfamily of cell adhesion molecules, and mediates axon guidance of neuronal growth cones towards sources of netrin 1 ligand. The cytoplasmic tail interacts with the tyrosine kinases Src and focal adhesion kinase (FAK, also known as PTK2) to mediate axon attraction. The protein partially localizes…	8644.87	-1.23686	3.87539	130.619	2.9999e-30	3.06468e-28					20.9009	18.2683	22.1281	8.54867	10.0812	7.60873
ENSG00000130751	NPAS1	neuronal PAS domain protein 1	The protein encoded by this gene is a member of the basic helix-loop-helix (bHLH)-PAS family of transcription factors. Studies of a related mouse gene suggest that it functions in neurons. The exact function of this gene is unclear, but it may play protective or modulatory roles during late embryogenesis and postnatal development. [provided by RefSeq, Jul 2008].	8614.14	-1.10992	4.64401	130.234	3.64131e-30	3.69318e-28					34.4752	36.2897	31.1456	13.7082	18.647	15.2175
ENSG00000160888	IER2	immediate early response 2		8509.19	-0.863328	6.28437	128.921	7.05716e-30	7.10656e-28					102.006	92.6993	106.995	57.9691	48.2977	59.0881
ENSG00000211448	DIO2	deiodinase, iodothyronine, type II	The protein encoded by this gene belongs to the iodothyronine deiodinase family. It activates thyroid hormone by converting the prohormone thyroxine (T4) by outer ring deiodination (ORD) to bioactive 3,3_,5-triiodothyronine (T3). It is highly expressed in the thyroid, and may contribute significantly to the relative increase in thyroidal T3 production in patients with Graves disease and thyroid a…	8494.58	0.886482	5.8466	128.738	7.73767e-30	7.73657e-28					38.7349	35.9194	46.3027	76.4828	76.1694	70.8864
ENSG00000130766	SESN2	sestrin 2	This gene encodes a member of the sestrin family of PA26-related proteins. The encoded protein may function in the regulation of cell growth and survival. This protein may be involved in cellular response to different stress conditions. [provided by RefSeq, Jul 2008]. Publication Note: This RefSeq record includes a subset of the publications that are available for this gene. Please see the Gene r…	8463.01	-0.751341	8.31494	128.343	9.44199e-30	9.37386e-28					391.552	381.474	425.23	237.188	242.345	232.355
ENSG00000136826	KLF4	Kruppel-like factor 4 (gut)		8461.9	-0.940826	4.12664	128.329	9.50817e-30	9.37386e-28					22.8888	22.1565	23.3432	11.0779	13.1781	11.6057
ENSG00000137414	FAM8A1	family with sequence similarity 8 member A1		8425.35	0.764212	5.09084	127.872	1.19728e-29	1.17217e-27					26.7509	24.1931	24.4304	44.008	43.4877	40.8368
ENSG00000105880	DLX5	distal-less homeobox 5	This gene encodes a member of a homeobox transcription factor gene family similiar to the Drosophila distal-less gene. The encoded protein may play a role in bone development and fracture healing. Mutation in this gene, which is located in a tail-to-tail configuration with another member of the family on the long arm of chromosome 7, may be associated with split-hand/split-foot malformation. [pro…	8411.24	-1.86635	1.92917	127.695	1.30863e-29	1.27235e-27					5.90678	6.23344	5.37214	1.31518	1.71315	1.78179
ENSG00000170581	STAT2	signal transducer and activator of transcription 2	The protein encoded by this gene is a member of the STAT protein family. In response to cytokines and growth factors, STAT family members are phosphorylated by the receptor associated kinases, and then form homo- or heterodimers that translocate to the cell nucleus where they act as transcription activators. In response to interferon (IFN), this protein forms a complex with STAT1 and IFN regulato…	8357.77	0.601629	6.77013	127.026	1.83333e-29	1.77029e-27					83.7741	90.6626	85.5705	132.429	126.114	135.561
ENSG00000049323	LTBP1	latent transforming growth factor beta binding protein 1	The protein encoded by this gene belongs to the family of latent TGF-beta binding proteins (LTBPs). The secretion and activation of TGF-betas is regulated by their association with latency-associated proteins and with latent TGF-beta binding proteins. The product of this gene targets latent complexes of transforming growth factor beta to the extracellular matrix, where the latent cytokine is subs…	8347.42	0.788279	8.87499	126.897	1.95699e-29	1.87684e-27					320.613	344.938	367.288	589.909	583.592	609.903
ENSG00000049540	ELN	elastin	This gene encodes a protein that is one of the two components of elastic fibers. The encoded protein is rich in hydrophobic amino acids such as glycine and proline, which form mobile hydrophobic regions bounded by crosslinks between lysine residues. Deletions and mutations in this gene are associated with supravalvular aortic stenosis (SVAS) and autosomal dominant cutis laxa. Multiple transcript …	8324.55	-0.767443	7.89379	126.611	2.26047e-29	2.15325e-27					276.824	320.251	301.479	174.16	178.3	175.386
ENSG00000171873	ADRA1D	adrenoceptor alpha 1D	Alpha-1-adrenergic receptors (alpha-1-ARs) are members of the G protein-coupled receptor superfamily. They activate mitogenic responses and regulate growth and proliferation of many cells. There are 3 alpha-1-AR subtypes: alpha-1A, -1B and -1D, all of which signal through the Gq/11 family of G-proteins and different subtypes show different patterns of activation. This gene encodes alpha-1D-adrene…	8243.74	-1.75209	2.32158	125.599	3.7625e-29	3.55998e-27					7.78105	8.27011	6.65122	2.47861	2.30617	1.97442
ENSG00000156587	UBE2L6	ubiquitin conjugating enzyme E2L 6	The modification of proteins with ubiquitin is an important cellular mechanism for targeting abnormal or short-lived proteins for degradation. Ubiquitination involves at least three classes of enzymes: ubiquitin-activating enzymes (E1s), ubiquitin-conjugating enzymes (E2s) and ubiquitin-protein ligases (E3s). This gene encodes a member of the E2 ubiquitin-conjugating enzyme family. This enzyme is…	8154.84	0.939295	3.9022	124.487	6.5906e-29	6.19428e-27					9.9393	10.4302	10.1047	18.6654	19.7012	20.0813
ENSG00000147872	PLIN2	perilipin 2	The protein encoded by this gene belongs to the perilipin family, members of which coat intracellular lipid storage droplets. This protein is associated with the lipid globule surface membrane material, and maybe involved in development and maintenance of adipose tissue. However, it is not restricted to adipocytes as previously thought, but is found in a wide range of cultured cell lines, includi…	8124.49	-0.64872	5.60299	124.107	7.98081e-29	7.40886e-27					58.8974	57.9525	60.7563	36.2686	39.0071	38.14
ENSG00000152527	PLEKHH2	pleckstrin homology, MyTH4 and FERM domain containing H2		8124.35	1.25322	3.83587	124.106	7.98799e-29	7.40886e-27					7.83785	8.82556	8.50589	22.0546	16.868	20.7073
ENSG00000074410	CA12	carbonic anhydrase XII	Carbonic anhydrases (CAs) are a large family of zinc metalloenzymes that catalyze the reversible hydration of carbon dioxide. They participate in a variety of biological processes, including respiration, calcification, acid-base balance, bone resorption, and the formation of aqueous humor, cerebrospinal fluid, saliva, and gastric acid. This gene product is a type I membrane protein that is highly…	8108.26	-0.75482	5.86186	123.904	8.84069e-29	8.14615e-27					68.1552	72.6412	77.7681	41.5294	46.914	41.3665
ENSG00000170624	SGCD	sarcoglycan delta	The protein encoded by this gene is one of the four known components of the sarcoglycan complex, which is a subcomplex of the dystrophin-glycoprotein complex (DGC). DGC forms a link between the F-actin cytoskeleton and the extracellular matrix. This protein is expressed most abundantly in skeletal and cardiac muscle. Mutations in this gene have been associated with autosomal recessive limb-girdle…	8103.61	0.982985	4.64009	123.846	9.10371e-29	8.33404e-27					15.1645	15.9848	18.9943	32.7278	30.5732	35.3469
ENSG00000168016	TRANK1	tetratricopeptide repeat and ankyrin repeat containing 1		8067.14	0.877031	4.63689	123.39	1.14579e-28	1.04215e-26					16.1869	18.0831	18.2269	31.8678	29.9143	34.1911
ENSG00000103257	SLC7A5	solute carrier family 7 (amino acid transporter light chain, L system), member 5		8033	-0.705542	9.37641	122.963	1.42097e-28	1.28415e-26					816.84	833.553	821.106	495.317	520.864	499.528
ENSG00000168542	COL3A1	collagen, type III, alpha 1	This gene encodes the pro-alpha1 chains of type III collagen, a fibrillar collagen that is found in extensible connective tissues such as skin, lung, uterus, intestine and the vascular system, frequently in association with type I collagen. Mutations in this gene are associated with Ehlers-Danlos syndrome types IV, and with aortic and arterial aneurysms. Two transcripts, resulting from the use of…	8026.19	1.01204	10.8192	122.877	1.48334e-28	1.33198e-26					1067.99	1224.9	1300.44	2514.63	2162.26	2569.49
ENSG00000112319	EYA4	EYA transcriptional coactivator and phosphatase 4	This gene encodes a member of the eyes absent (EYA) family of proteins. The encoded protein may act as a transcriptional activator through its protein phosphatase activity, and it may be important for eye development, and for continued function of the mature organ of Corti. Mutations in this gene are associated with postlingual, progressive, autosomal dominant hearing loss at the deafness, autoso…	8009.69	1.53326	2.46442	122.671	1.64598e-28	1.46008e-26					2.49902	2.90071	2.87793	7.63816	8.49987	7.89767
ENSG00000189184	PCDH18	protocadherin 18	This gene belongs to the protocadherin gene family, a subfamily of the cadherin superfamily. This gene encodes a protein which contains 6 extracellular cadherin domains, a transmembrane domain and a cytoplasmic tail differing from those of the classical cadherins. Although its specific function is undetermined, the cadherin-related neuronal receptor is thought to play a role in the establishment …	8009.62	0.770386	5.30451	122.67	1.64671e-28	1.46008e-26					28.4548	27.5259	31.5293	51.4944	46.321	50.9978
ENSG00000111799	COL12A1	collagen, type XII, alpha 1	This gene encodes the alpha chain of type XII collagen, a member of the FACIT (fibril-associated collagens with interrupted triple helices) collagen family. Type XII collagen is a homotrimer found in association with type I collagen, an association that is thought to modify the interactions between collagen I fibrils and the surrounding matrix. Alternatively spliced transcript variants encoding d…	7980.66	1.11884	10.4223	122.308	1.97667e-28	1.74169e-26					739.938	833.244	1022.5	1889.51	1809.29	1937.92
ENSG00000143416	SELENBP1	selenium binding protein 1	This gene encodes a member of the selenium-binding protein family. Selenium is an essential nutrient that exhibits potent anticarcinogenic properties, and deficiency of selenium may cause certain neurologic diseases. The effects of selenium in preventing cancer and neurologic diseases may be mediated by selenium-binding proteins, and decreased expression of this gene may be associated with severa…	7958.38	1.126	3.91676	122.029	2.27484e-28	1.99197e-26					9.08736	9.13415	10.1047	20.9417	18.054	22.441
ENSG00000115380	EFEMP1	EGF containing fibulin-like extracellular matrix protein 1	This gene encodes a member of the fibulin family of extracellular matrix glycoproteins. Like all members of this family, the encoded protein contains tandemly repeated epidermal growth factor-like repeats followed by a C-terminus fibulin-type domain. This gene is upregulated in malignant gliomas and may play a role in the aggressive nature of these tumors. Mutations in this gene are associated wi…	7898.27	0.820859	7.20146	121.277	3.32326e-28	2.89205e-26					97.9731	105.536	115.629	194.647	171.974	196.527
ENSG00000143320	CRABP2	cellular retinoic acid binding protein 2	This gene encodes a member of the retinoic acid (RA, a form of vitamin A) binding protein family and lipocalin/cytosolic fatty-acid binding protein family. The protein is a cytosol-to-nuclear shuttling protein, which facilitates RA binding to its cognate receptor complex and transfer to the nucleus. It is involved in the retinoid signaling pathway, and is associated with increased circulating low…	7844.56	0.821655	6.20181	120.605	4.66301e-28	4.03308e-26					47.595	55.9775	55.9598	97.4751	85.0646	98.7691
ENSG00000138735	PDE5A	phosphodiesterase 5A	This gene encodes a cGMP-binding, cGMP-specific phosphodiesterase, a member of the cyclic nucleotide phosphodiesterase family. This phosphodiesterase specifically hydrolyzes cGMP to 5_-GMP. It is involved in the regulation of intracellular concentrations of cyclic nucleotides and is important for smooth muscle relaxation in the cardiovascular system. Alternative splicing of this gene results in t…	7779.54	0.842858	5.27946	119.792	7.02658e-28	6.04029e-26					26.9781	25.3041	30.8258	50.938	52.0535	46.1821
ENSG00000130204	TOMM40	translocase of outer mitochondrial membrane 40 homolog (yeast)	TOMM40 is the channel-forming subunit of the translocase of the mitochondrial outer membrane (TOM) complex that is essential for protein import into mitochondria (Humphries et al., 2005 [PubMed 15644312]).[supplied by OMIM, May 2008].	7760.82	-0.585176	6.38486	119.557	7.9072e-28	6.7561e-26					100.643	103.315	96.5706	69.1987	65.561	65.4929
ENSG00000175928	LRRN1	leucine rich repeat neuronal 1		7738.58	-1.05072	3.58566	119.279	9.09782e-28	7.72657e-26					15.1645	16.9722	16.1164	8.09342	7.51151	7.60873
ENSG00000261236	BOP1	block of proliferation 1		7736.63	-0.597155	6.02551	119.255	9.21027e-28	7.77524e-26					79.912	78.3191	76.553	49.9769	53.5689	51.9128
ENSG00000185022	MAFF	v-maf avian musculoaponeurotic fibrosarcoma oncogene homolog F	The protein encoded by this gene is a basic leucine zipper (bZIP) transcription factor that lacks a transactivation domain. It is known to bind the US-2 DNA element in the promoter of the oxytocin receptor (OTR) gene and most likely heterodimerizes with other leucine zipper-containing proteins to enhance expression of the OTR gene during term pregnancy. The encoded protein can also form homodimer…	7667.9	-0.996337	5.84646	118.395	1.42075e-27	1.19224e-25					70.8246	69.5553	89.3438	36.2686	36.8328	41.848
ENSG00000189060	H1F0	H1 histone family member 0	Histones are basic nuclear proteins that are responsible for the nucleosome structure of the chromosomal fiber in eukaryotes. Nucleosomes consist of approximately 146 bp of DNA wrapped around a histone octamer composed of pairs of each of the four core histones (H2A, H2B, H3, and H4). The chromatin fiber is further compacted through the interaction of a linker histone, H1, with the DNA between th…	7622.25	-0.675436	6.49674	117.824	1.89481e-27	1.58065e-25					119.044	110.536	103.03	66.7201	72.7431	69.1528
ENSG00000206190	ATP10A	ATPase, class V, type 10A	The protein encoded by this gene belongs to the family of P-type cation transport ATPases, and to the subfamily of aminophospholipid-transporting ATPases. The aminophospholipid translocases transport phosphatidylserine and phosphatidylethanolamine from one side of a bilayer to another. This gene is maternally expressed. It maps within the most common interval of deletion responsible for Angelman …	7557.24	-0.952889	4.10753	117.011	2.85517e-27	2.36778e-25					22.4344	21.9096	23.4711	10.3191	12.058	12.6652
ENSG00000134259	NGF	nerve growth factor (beta polypeptide)	This gene is a member of the NGF-beta family and encodes a secreted protein which homodimerizes and is incorporated into a larger complex. This protein has nerve growth stimulating activity and the complex is involved in the regulation of growth and the differentiation of sympathetic and certain sensory neurons. Mutations in this gene have been associated with hereditary sensory and autonomic neu…	7550.02	-1.49698	2.83589	116.92	2.98817e-27	2.46358e-25					11.8136	9.13415	10.2966	3.94554	3.4263	3.6599
ENSG00000156011	PSD3	pleckstrin and Sec7 domain containing 3		7519.48	0.851273	6.02416	116.538	3.62283e-27	2.96946e-25					40.2684	45.4856	53.3377	83.9692	84.4057	82.2514
ENSG00000111348	ARHGDIB	Rho GDP dissociation inhibitor (GDI) beta	Members of the Rho (or ARH) protein family (see MIM 165390) and other Ras-related small GTP-binding proteins (see MIM 179520) are involved in diverse cellular events, including cell signaling, proliferation, cytoskeletal organization, and secretion. The GTP-binding proteins are active only in the GTP-bound state. At least 3 classes of proteins tightly regulate cycling between the GTP-bound and GD…	7461.46	-1.39417	2.96092	115.813	5.22356e-27	4.25675e-25					12.0975	10.1216	11.128	4.35021	4.87589	3.61174
ENSG00000099194	SCD	stearoyl-CoA desaturase (delta-9-desaturase)	This gene encodes an enzyme involved in fatty acid biosynthesis, primarily the synthesis of oleic acid. Transcripts of approximately 3.9 and 5.2 kb, differing only by alternative polyadenlyation signals, have been detected. A gene encoding a similar enzyme is located on chromosome 4 and a pseudogene of this gene is located on chromosome 17. [provided by RefSeq, Feb 2012]. Publication Note: This R…	7399.89	0.767976	7.77649	115.043	7.70243e-27	6.24074e-25					156.757	159.23	170.629	285.445	251.767	290.914
ENSG00000154027	AK5	adenylate kinase 5	This gene encodes a member of the adenylate kinase family, which is involved in regulating the adenine nucleotide composition within a cell by catalyzing the reversible transfer of phosphate groups among adenine nucleotides. This member is related to the UMP/CMP kinase of several species. It is located in the cytosol and expressed exclusively in brain. Alternatively spliced transcript variants en…	7321.2	-0.708399	4.85783	114.058	1.26531e-26	1.01933e-24					35.8383	37.092	34.5991	21.397	22.2051	22.2483
ENSG00000149212	SESN3	sestrin 3	This gene encodes a member of the sestrin family of stress-induced proteins. The encoded protein reduces the levels of intracellular reactive oxygen species induced by activated Ras downstream of RAC-alpha serine/threonine-protein kinase (Akt) and FoxO transcription factor. The protein is required for normal regulation of blood glucose, insulin resistance and plays a role in lipid storage in obes…	7310.6	0.750823	5.41028	113.926	1.35275e-26	1.08359e-24					30.1587	29.686	35.1108	55.2882	51.0651	53.0685
ENSG00000163132	MSX1	msh homeobox 1	This gene encodes a member of the muscle segment homeobox gene family. The encoded protein functions as a transcriptional repressor during embryogenesis through interactions with components of the core transcription complex and other homeoproteins. It may also have roles in limb-pattern formation, craniofacial development, particularly odontogenesis, and tumor growth inhibition. Mutations in this…	7299.02	-0.750236	4.65159	113.781	1.45534e-26	1.15917e-24					32.8281	29.9946	31.3375	18.9184	18.7788	18.3476
ENSG00000165757	KIAA1462	KIAA1462		7253.3	0.71873	5.98808	113.209	1.94183e-26	1.53798e-24					45.096	45.0536	53.6574	79.1638	76.4329	80.6622
ENSG00000067057	PFKP	phosphofructokinase, platelet	The PFKP gene encodes the platelet isoform of phosphofructokinase (PFK) (ATP:D-fructose-6-phosphate-1-phosphotransferase, EC 2.7.1.11). PFK catalyzes the irreversible conversion of fructose-6-phosphate to fructose-1,6-bisphosphate and is a key regulatory enzyme in glycolysis. The PFKP gene, which maps to chromosome 10p, is also expressed in fibroblasts. See also the muscle (PFKM; MIM 610681) and …	7245.06	-0.668464	7.75646	113.106	2.04543e-26	1.61097e-24					259.898	273.654	262.275	163.184	175.862	161.95
ENSG00000171992	SYNPO	synaptopodin	Synaptopodin is an actin-associated protein that may play a role in actin-based cell shape and motility. The name synaptopodin derives from the protein_s associations with postsynaptic densities and dendritic spines and with renal podocytes (Mundel et al., 1997 [PubMed 9314539]).[supplied by OMIM, Mar 2008].	7173.43	-0.651779	5.1297	112.21	3.21373e-26	2.51707e-24					42.3698	43.9427	41.762	27.1635	26.4221	27.7863
ENSG00000082397	EPB41L3	erythrocyte membrane protein band 4.1-like 3		7160.54	-0.611891	5.70517	112.049	3.48581e-26	2.71508e-24					60.2038	65.1117	63.5064	40.5177	42.104	40.9812
ENSG00000129003	VPS13C	vacuolar protein sorting 13 homolog C (S. cerevisiae)	This gene encodes a member of the vacuolar protein sorting-associated 13 gene family. Alternate splicing results in multiple transcript variants. [provided by RefSeq, Oct 2010].	7154.82	0.676758	5.0763	111.977	3.61392e-26	2.7994e-24					25.3878	25.2423	26.9886	42.4904	41.4451	40.1144
ENSG00000113361	CDH6	cadherin 6, type 2, K-cadherin (fetal kidney)	This gene encodes a member of the cadherin superfamily. Cadherins are membrane glycoproteins that mediate homophilic cell-cell adhesion and play critical roles in cell differentiation and morphogenesis. The encoded protein is a type II cadherin and may play a role in kidney development as well as endometrium and placenta formation. Decreased expression of this gene may be associated with tumor gr…	7148.26	0.595722	6.77575	111.895	3.76666e-26	2.90177e-24					80.7071	90.6626	90.1752	128.18	134.878	132.093
ENSG00000128165	ADM2	adrenomedullin 2	This gene encodes a protein which is a member of the calcitonin-related hormones. The encoded protein is involved in maintaining homeostasis in many tissues, acting via CRLR/RAMP receptor (calcitonin receptor-like receptor/receptor activity-modifying protein) complexes. Multiple alternatively spliced variants, encoding the same protein, have been identified. [provided by RefSeq, Dec 2011].	7132.9	-0.795284	4.45542	111.703	4.14986e-26	3.17961e-24					28.5684	27.7727	26.7328	16.8444	16.1432	14.9767
ENSG00000105825	TFPI2	tissue factor pathway inhibitor 2	This gene encodes a member of the Kunitz-type serine proteinase inhibitor family. The protein can inhibit a variety of serine proteases including factor VIIa/tissue factor, factor Xa, plasmin, trypsin, chymotryspin and plasma kallikrein. This gene has been identified as a tumor suppressor gene in several types of cancer. Alternative splicing results in multiple transcript variants. [provided by R…	7129.12	-0.61046	5.76475	111.656	4.25003e-26	3.23875e-24					66.6785	63.3836	66.7041	44.8679	42.3676	41.6073
ENSG00000175063	UBE2C	ubiquitin conjugating enzyme E2C	The modification of proteins with ubiquitin is an important cellular mechanism for targeting abnormal or short-lived proteins for degradation. Ubiquitination involves at least three classes of enzymes: ubiquitin-activating enzymes, ubiquitin-conjugating enzymes, and ubiquitin-protein ligases. This gene encodes a member of the E2 ubiquitin-conjugating enzyme family. The encoded protein is required…	7119.96	-0.652361	6.3736	111.541	4.503e-26	3.41308e-24					109.503	100.229	93.8206	64.6968	65.1657	63.4703
ENSG00000095752	IL11	interleukin 11	The protein encoded by this gene is a member of the gp130 family of cytokines. These cytokines drive the assembly of multisubunit receptor complexes, all of which contain at least one molecule of the transmembrane signaling receptor IL6ST (gp130). This cytokine is shown to stimulate the T-cell-dependent development of immunoglobulin-producing B cells. It is also found to support the proliferation…	7113.5	-0.936507	5.42936	111.461	4.69006e-26	3.53585e-24					59.863	52.5214	57.2389	27.5176	26.4221	34.3838
ENSG00000257315	ZBED6	zinc finger, BED-type containing 6		7086.72	0.901383	4.70218	111.126	5.55334e-26	4.16442e-24					16.0733	17.0957	21.1048	33.3854	33.9995	33.7577
ENSG00000103742	IGDCC4	immunoglobulin superfamily, DCC subclass, member 4		7065.31	0.96523	4.16946	110.858	6.3562e-26	4.74126e-24					11.6432	11.4794	13.3024	24.1791	21.3485	25.1859
ENSG00000113070	HBEGF	heparin-binding EGF-like growth factor		7052.46	-0.983384	5.64668	110.697	6.89308e-26	5.11467e-24					66.3377	61.2235	71.9483	33.2336	28.3329	38.9105
ENSG00000175567	UCP2	uncoupling protein 2 (mitochondrial, proton carrier)	Mitochondrial uncoupling proteins (UCP) are members of the larger family of mitochondrial anion carrier proteins (MACP). UCPs separate oxidative phosphorylation from ATP synthesis with energy dissipated as heat, also referred to as the mitochondrial proton leak. UCPs facilitate the transfer of anions from the inner to the outer mitochondrial membrane and the return transfer of protons from the ou…	7050.2	-1.037	3.48492	110.669	6.9921e-26	5.16097e-24					14.9373	15.1824	14.5815	6.5759	7.97274	7.36795
ENSG00000128342	LIF	leukemia inhibitory factor	The protein encoded by this gene is a pleiotropic cytokine with roles in several different systems. It is involved in the induction of hematopoietic differentiation in normal and myeloid leukemia cells, induction of neuronal cell differentiation, regulator of mesenchymal to epithelial conversion during kidney development, and may also have a role in immune tolerance at the maternal-fetal interfac…	7037.22	-0.975496	4.70028	110.507	7.58871e-26	5.57217e-24					32.9417	34.5616	35.6863	15.681	16.0114	20.5147
ENSG00000247556	OIP5-AS1	OIP5 antisense RNA 1		7030.37	0.648816	5.85635	110.421	7.92373e-26	5.78802e-24					43.3353	44.1895	47.5178	72.6384	72.6772	66.5042
ENSG00000154864	PIEZO2	piezo-type mechanosensitive ion channel component 2	The protein encoded by this gene contains more than thirty transmembrane domains and likely functions as part of mechanically-activated (MA) cation channels. These channels serve to connect mechanical forces to biological signals. The encoded protein quickly adapts MA currents in somatosensory neurons. Defects in this gene are a cause of type 5 distal arthrogryposis. Several alternatively spliced…	7027.15	1.54902	2.33379	110.381	8.08642e-26	5.87641e-24					2.32864	2.65384	2.49421	6.72765	7.77507	7.46426
ENSG00000253368	TRNP1	TMF1-regulated nuclear protein 1		7008.92	-0.648672	6.77879	110.153	9.07224e-26	6.559e-24					135.118	142.382	124.135	83.8681	90.8629	81.8661
ENSG00000107104	KANK1	KN motif and ankyrin repeat domains 1	The protein encoded by this gene belongs to the Kank family of proteins, which contain multiple ankyrin repeat domains. This family member functions in cytoskeleton formation by regulating actin polymerization. This gene is a candidate tumor suppressor for renal cell carcinoma. Mutations in this gene cause cerebral palsy spastic quadriplegic type 2, a central nervous system development disorder. …	6940.01	0.721912	4.81402	109.291	1.40118e-25	1.00785e-23					21.1849	21.1073	21.1688	36.7239	33.67	34.143
ENSG00000162378	ZYG11B	zyg-11 family member B, cell cycle regulator		6934.98	0.631676	5.86651	109.228	1.44634e-25	1.03505e-23					46.0616	44.5598	46.2388	71.3738	74.588	66.5042
ENSG00000173193	PARP14	poly(ADP-ribose) polymerase family member 14	Poly(ADP-ribosyl)ation is an immediate DNA damage-dependent posttranslational modification of histones and other nuclear proteins that contributes to the survival of injured proliferating cells. PARP14 belongs to the superfamily of enzymes that perform this modification (Ame et al., 2004 [PubMed 15273990]).[supplied by OMIM, Mar 2008]. Sequence Note: This RefSeq record was created from transcript…	6915.38	0.92314	4.59306	108.983	1.6368e-25	1.16544e-23					14.767	17.2191	17.9071	32.0196	28.4647	33.6133
ENSG00000140465	CYP1A1	cytochrome P450 family 1 subfamily A member 1	This gene, CYP1A1, encodes a member of the cytochrome P450 superfamily of enzymes. The cytochrome P450 proteins are monooxygenases which catalyze many reactions involved in drug metabolism and synthesis of cholesterol, steroids and other lipids. This protein localizes to the endoplasmic reticulum and its expression is induced by some polycyclic aromatic hydrocarbons (PAHs), some of which are foun…	6875.21	-2.53486	0.957488	108.481	2.1089e-25	1.49403e-23					3.01019	2.96243	3.51747	0.505839	0.724795	0.433409
ENSG00000101057	MYBL2	v-myb avian myeloblastosis viral oncogene homolog-like 2	The protein encoded by this gene, a member of the MYB family of transcription factor genes, is a nuclear protein involved in cell cycle progression. The encoded protein is phosphorylated by cyclin A/cyclin-dependent kinase 2 during the S-phase of the cell cycle and possesses both activator and repressor activities. It has been shown to activate the cell division cycle 2, cyclin D1, and insulin-li…	6871.13	-0.637059	6.32656	108.43	2.16386e-25	1.52531e-23					101.097	95.7851	95.5473	58.2726	67.9331	62.3146
ENSG00000143387	CTSK	cathepsin K	The protein encoded by this gene is a lysosomal cysteine proteinase involved in bone remodeling and resorption. This protein, which is a member of the peptidase C1 protein family, is predominantly expressed in osteoclasts. However, the encoded protein is also expressed in a significant fraction of human breast cancers, where it could contribute to tumor invasiveness. Mutations in this gene are th…	6867.99	0.641444	5.96618	108.391	2.20712e-25	1.54806e-23					48.2766	48.0777	50.076	79.2143	70.1733	78.4952
ENSG00000162645	GBP2	guanylate binding protein 2, interferon-inducible	This gene belongs to the guanine-binding protein (GBP) family, which includes interferon-induced proteins that can bind to guanine nucleotides (GMP, GDP and GTP). The encoded protein is a GTPase which hydrolyzes GTP, predominantly to GDP. The protein may play a role as a marker of squamous cell carcinomas. [provided by RefSeq, Jul 2013]. Publication Note: This RefSeq record includes a subset of t…	6841.33	1.47334	2.63125	108.057	2.61135e-25	1.82251e-23					2.8966	2.65384	4.09306	9.15568	9.09288	8.47555
ENSG00000123136	DDX39A	DEAD (Asp-Glu-Ala-Asp) box polypeptide 39A	This gene encodes a member of the DEAD box protein family. These proteins are characterized by the conserved motif Asp-Glu-Ala-Asp (DEAD) and are putative RNA helicases. They are implicated in a number of cellular processes involving alteration of RNA secondary structure, such as translation initiation, nuclear and mitochondrial splicing, and ribosome and spliceosome assembly. Based on their dist…	6837.14	-0.591678	6.22588	108.005	2.68142e-25	1.8622e-23					92.6343	90.7243	86.1461	56.6539	60.6192	61.6885
ENSG00000197594	ENPP1	ectonucleotide pyrophosphatase/phosphodiesterase 1	This gene is a member of the ecto-nucleotide pyrophosphatase/phosphodiesterase (ENPP) family. The encoded protein is a type II transmembrane glycoprotein comprising two identical disulfide-bonded subunits. This protein has broad specificity and cleaves a variety of substrates, including phosphodiester bonds of nucleotides and nucleotide sugars and pyrophosphate bonds of nucleotides and nucleotide…	6756.44	-0.744556	5.85	106.996	4.46147e-25	3.08323e-23					69.9727	66.0374	80.3263	43.2492	44.2125	41.7036
ENSG00000142408	CACNG8	calcium channel, voltage-dependent, gamma subunit 8	The protein encoded by this gene is a type I transmembrane AMPA receptor regulatory protein (TARP). TARPs regulate both trafficking and channel gating of the AMPA receptors. This gene is part of a functionally diverse eight-member protein subfamily of the PMP-22/EMP/MP20 family and is located in a cluster with two family members, a type II TARP and a calcium channel gamma subunit. The mRNA for th…	6749.07	1.0663	3.62916	106.903	4.67389e-25	3.21427e-23					7.49707	8.33182	7.9303	15.2257	16.5385	17.9142
ENSG00000186340	THBS2	thrombospondin 2	The protein encoded by this gene belongs to the thrombospondin family. It is a disulfide-linked homotrimeric glycoprotein that mediates cell-to-cell and cell-to-matrix interactions. This protein has been shown to function as a potent inhibitor of tumor growth and angiogenesis. Studies of the mouse counterpart suggest that this protein may modulate the cell surface properties of mesenchymal cells …	6717.5	0.812176	8.15137	106.509	5.70399e-25	3.90364e-23					182.599	207.555	228.7	367.745	358.378	360.163
ENSG00000185760	KCNQ5	potassium channel, voltage gated KQT-like subfamily Q, member 5	This gene is a member of the KCNQ potassium channel gene family that is differentially expressed in subregions of the brain and in skeletal muscle. The protein encoded by this gene yields currents that activate slowly with depolarization and can form heteromeric channels with the protein encoded by the KCNQ3 gene. Currents expressed from this protein have voltage dependences and inhibitor sensiti…	6709.12	-0.963074	3.66016	106.404	6.01375e-25	4.09574e-23					17.4364	16.2316	15.9885	8.24517	9.09288	8.28293
ENSG00000120053	GOT1	glutamic-oxaloacetic transaminase 1, soluble	Glutamic-oxaloacetic transaminase is a pyridoxal phosphate-dependent enzyme which exists in cytoplasmic and mitochondrial forms, GOT1 and GOT2, respectively. GOT plays a role in amino acid metabolism and the urea and tricarboxylic acid cycles. The two enzymes are homodimeric and show close homology. [provided by RefSeq, Jul 2008]. Publication Note: This RefSeq record includes a subset of the publ…	6624.12	-0.614886	7.01984	105.341	1.02817e-24	6.96355e-23					156.303	153.306	160.972	96.7669	106.479	104.211
ENSG00000169715	MT1E	metallothionein 1E		6623.48	-0.673892	6.06876	105.333	1.03233e-24	6.96355e-23					89.7945	80.7878	76.489	49.8251	52.6465	52.5869
ENSG00000105137	SYDE1	synapse defective 1, Rho GTPase, homolog 1 (C. elegans)		6604.23	-0.534458	6.15592	105.093	1.16561e-24	7.82511e-23					85.5916	84.7377	82.3088	57.2609	59.0378	58.2694
ENSG00000109790	KLHL5	kelch like family member 5		6588.02	0.615098	5.36934	104.89	1.29119e-24	8.62707e-23					32.6577	31.5375	33.384	49.7239	51.5263	48.4455
ENSG00000112559	MDFI	MyoD family inhibitor	This protein is a transcription factor that negatively regulates other myogenic family proteins. Studies of the mouse homolog, I-mf, show that it interferes with myogenic factor function by masking nuclear localization signals and preventing DNA binding. Knockout mouse studies show defects in the formation of vertebrae and ribs that also involve cartilage formation in these structures. [provided …	6536.94	-1.01501	3.7365	104.251	1.78223e-24	1.18518e-22					17.4932	19.5026	16.1164	9.25685	8.69754	8.33108
ENSG00000171467	ZNF318	zinc finger protein 318		6491.15	0.753203	5.43765	103.679	2.37924e-24	1.57477e-22					30.0451	35.0554	31.5933	53.5177	50.6698	58.3657
ENSG00000110104	CCDC86	coiled-coil domain containing 86		6483.66	-0.757686	4.5655	103.585	2.4945e-24	1.64334e-22					30.0451	30.9203	27.884	16.6421	17.9222	18.0587
ENSG00000097021	ACOT7	acyl-CoA thioesterase 7	This gene encodes a member of the acyl coenzyme family. The encoded protein hydrolyzes the CoA thioester of palmitoyl-CoA and other long-chain fatty acids. Decreased expression of this gene may be associated with mesial temporal lobe epilepsy. Alternatively spliced transcript variants encoding distinct isoforms with different subcellular locations have been characterized. [provided by RefSeq, Jul…	6476.19	-0.561111	6.5168	103.492	2.61487e-24	1.71463e-22					109.843	114.239	102.902	74.2065	75.3787	72.2348
ENSG00000100139	MICALL1	MICAL like 1		6446.61	-0.558563	5.99189	103.122	3.1515e-24	2.05694e-22					74.0052	76.6528	76.6169	52.3543	48.9566	52.6351
ENSG00000006128	TAC1	tachykinin precursor 1	This gene encodes four products of the tachykinin peptide hormone family, substance P and neurokinin A, as well as the related peptides, neuropeptide K and neuropeptide gamma. These hormones are thought to function as neurotransmitters which interact with nerve receptors and smooth muscle cells. They are known to induce behavioral responses and function as vasodilators and secretagogues. Substanc…	6412.37	-2.33622	1.25078	102.694	3.91154e-24	2.54124e-22					4.48688	3.39445	3.58143	0.859926	0.790685	0.626035
ENSG00000106991	ENG	endoglin	This gene encodes a homodimeric transmembrane protein which is a major glycoprotein of the vascular endothelium. This protein is a component of the transforming growth factor beta receptor complex and it binds to the beta1 and beta3 peptides with high affinity. Mutations in this gene cause hereditary hemorrhagic telangiectasia, also known as Osler-Rendu-Weber syndrome 1, an autosomal dominant mul…	6373.91	-0.723147	8.27728	102.213	4.98581e-24	3.22431e-22					408.534	397.15	353.09	224.997	239.512	237.604
ENSG00000151725	CENPU	centromere protein U	The centromere is a specialized chromatin domain, present throughout the cell cycle, that acts as a platform on which the transient assembly of the kinetochore occurs during mitosis. All active centromeres are characterized by the presence of long arrays of nucleosomes in which CENPA (MIM 117139) replaces histone H3 (see MIM 601128). MLF1IP, or CENPU, is an additional factor required for centrome…	6354.75	-0.590256	5.3103	101.974	5.6269e-24	3.62229e-22					47.9358	47.0902	47.5818	30.6538	32.4181	31.7833
ENSG00000185658	BRWD1	bromodomain and WD repeat domain containing 1	This gene encodes a member of the WD repeat protein family. WD repeats are minimally conserved regions of approximately 40 amino acids typically bracketed by gly-his and trp-asp (GH-WD) residues which may facilitate formation of heterotrimeric or multiprotein complexes. Members of this family are involved in a variety of cellular processes including cell cycle progression, signal transduction, ap…	6329.72	0.669502	5.13885	101.661	6.58939e-24	4.2226e-22					25.8422	25.9212	29.6107	42.8951	43.2241	43.1483
ENSG00000185630	PBX1	pre-B-cell leukemia homeobox 1	This gene encodes a nuclear protein that belongs to the PBX homeobox family of transcriptional factors. Studies in mice suggest that this gene may be involved in the regulation of osteogenesis, and required for skeletal patterning and programming. A chromosomal translocation, t(1;19) involving this gene and TCF3/E2A gene, is associated with pre-B-cell acute lymphoblastic leukemia. The resulting f…	6315.4	0.778721	5.12262	101.482	7.21286e-24	4.59835e-22					22.3208	26.0447	28.3956	42.9963	45.135	43.389
ENSG00000139278	GLIPR1	GLI pathogenesis-related 1	This gene encodes a protein with similarity to both the pathogenesis-related protein (PR) superfamily and the cysteine-rich secretory protein (CRISP) family. Increased expression of this gene is associated with myelomocytic differentiation in macrophage and decreased expression of this gene through gene methylation is associated with prostate cancer. The protein has proapoptotic activities in pro…	6314.78	-0.722897	7.72161	101.474	7.24098e-24	4.59835e-22					280.799	250.016	257.223	161.008	169.404	147.407
ENSG00000091651	ORC6	origin recognition complex subunit 6	The origin recognition complex (ORC) is a highly conserved six subunit protein complex essential for the initiation of the DNA replication in eukaryotic cells. Studies in yeast demonstrated that ORC binds specifically to origins of replication and serves as a platform for the assembly of additional initiation factors such as Cdc6 and Mcm proteins. The protein encoded by this gene is a subunit of …	6297.91	-0.543798	5.79134	101.263	8.05433e-24	5.09192e-22					66.5081	65.6054	64.5296	44.2103	45.7939	45.0264
ENSG00000146670	CDCA5	cell division cycle associated 5		6292.32	-0.489172	6.74128	101.193	8.34367e-24	5.2513e-22					126.541	123.743	124.071	87.156	91.1265	88.6562
ENSG00000186815	TPCN1	two pore segment channel 1	Voltage-gated Ca(2+) and Na+ channels have 4 homologous domains, each containing 6 transmembrane segments, S1 to S6. TPCN1 is similar to these channels, but it has only 2 domains containing S1 to S6 (Ishibashi et al., 2000 [PubMed 10753632]).[supplied by OMIM, Mar 2008].	6262.74	0.593944	5.78454	100.823	1.0056e-23	6.3009e-22					41.7451	45.8559	44.0004	64.5956	65.0998	68.6712
ENSG00000186185	KIF18B	kinesin family member 18B		6237.12	-0.56983	6.34671	100.503	1.18211e-23	7.37406e-22					96.4964	95.6	99.1287	67.3271	68.1966	60.9662
ENSG00000122884	P4HA1	prolyl 4-hydroxylase, alpha polypeptide I	This gene encodes a component of prolyl 4-hydroxylase, a key enzyme in collagen synthesis composed of two identical alpha subunits and two beta subunits. The encoded protein is one of several different types of alpha subunits and provides the major part of the catalytic site of the active enzyme. In collagen and related proteins, prolyl 4-hydroxylase catalyzes the formation of 4-hydroxyproline th…	6229.67	0.614063	7.18941	100.41	1.23903e-23	7.69509e-22					113.138	110.968	121.768	173.857	172.501	182.754
ENSG00000120885	CLU	clusterin	The protein encoded by this gene is a secreted chaperone that can under some stress conditions also be found in the cell cytosol. It has been suggested to be involved in several basic biological events such as cell death, tumor progression, and neurodegenerative disorders. Alternate splicing results in both coding and non-coding variants.[provided by RefSeq, May 2011].	6224.12	0.644023	6.55795	100.341	1.28315e-23	7.93416e-22					77.129	73.5669	69.7099	116.646	105.095	122.366
ENSG00000134690	CDCA8	cell division cycle associated 8	This gene encodes a component of the chromosomal passenger complex. This complex is an essential regulator of mitosis and cell division. This protein is cell-cycle regulated and is required for chromatin-induced microtubule stabilization and spindle formation. Alternate splicing results in multiple transcript variants. Pseudgenes of this gene are found on chromosomes 7, 8 and 16. [provided by Ref…	6193.93	-0.568845	6.91632	99.9632	1.55252e-23	9.5578e-22					142.388	147.072	142.937	95.4012	100.681	95.6389
ENSG00000154928	EPHB1	EPH receptor B1	Ephrin receptors and their ligands, the ephrins, mediate numerous developmental processes, particularly in the nervous system. Based on their structures and sequence relationships, ephrins are divided into the ephrin-A (EFNA) class, which are anchored to the membrane by a glycosylphosphatidylinositol linkage, and the ephrin-B (EFNB) class, which are transmembrane proteins. The Eph family of recep…	6156.28	-1.21544	2.94027	99.4927	1.96887e-23	1.20683e-21					11.6432	9.75132	10.4245	4.55255	4.28288	4.81565
ENSG00000100867	DHRS2	dehydrogenase/reductase (SDR family) member 2		6144.09	-1.60776	2.55673	99.3404	2.12631e-23	1.29769e-21					9.71212	7.03576	9.4652	2.88328	2.56973	3.08202
ENSG00000142627	EPHA2	EPH receptor A2	This gene belongs to the ephrin receptor subfamily of the protein-tyrosine kinase family. EPH and EPH-related receptors have been implicated in mediating developmental events, particularly in the nervous system. Receptors in the EPH subfamily typically have a single kinase domain and an extracellular region containing a Cys-rich domain and 2 fibronectin type III repeats. The ephrin receptors are …	6141.22	-0.893414	6.03865	99.3044	2.16526e-23	1.31577e-21					80.9343	74.5544	100.6	45.1714	45.7939	46.8082
ENSG00000149311	ATM	ATM serine/threonine kinase	The protein encoded by this gene belongs to the PI3/PI4-kinase family. This protein is an important cell cycle checkpoint kinase that phosphorylates; thus, it functions as a regulator of a wide variety of downstream proteins, including tumor suppressor proteins p53 and BRCA1, checkpoint kinase CHK2, checkpoint proteins RAD17 and RAD9, and DNA repair protein NBS1. This protein and the closely rela…	6140.45	0.651012	6.68161	99.2948	2.17575e-23	1.31647e-21					77.1858	74.0607	88.1926	131.771	122.293	121.643
ENSG00000180914	OXTR	oxytocin receptor	The protein encoded by this gene belongs to the G-protein coupled receptor family and acts as a receptor for oxytocin. Its activity is mediated by G proteins which activate a phosphatidylinositol-calcium second messenger system. The oxytocin-oxytocin receptor system plays an important role in the uterus during parturition. [provided by RefSeq, Jul 2008]. Publication Note: This RefSeq record inclu…	6078.62	-0.646079	6.49411	98.522	3.21441e-23	1.93661e-21					113.762	108.314	107.187	65.3544	78.0802	67.5636
ENSG00000104081	BMF	Bcl2 modifying factor	The protein encoded by this gene belongs to the BCL2 protein family. BCL2 family members form hetero- or homodimers and act as anti- or pro-apoptotic regulators that are involved in a wide variety of cellular activities. This protein contains a single BCL2 homology domain 3 (BH3), and has been shown to bind BCL2 proteins and function as an apoptotic activator. This protein is found to be sequeste…	6042.8	1.09448	3.48938	98.0743	4.02985e-23	2.41756e-21					6.19076	7.8998	7.22681	14.7705	14.1006	16.3732
ENSG00000103175	WFDC1	WAP four-disulfide core domain 1	This gene encodes a member of the WAP-type four disulfide core domain family. The WAP-type four-disulfide core domain contains eight cysteines forming four disulfide bonds at the core of the protein, and functions as a protease inhibitor in many family members. This gene is mapped to chromosome 16q24, an area of frequent loss of heterozygosity in cancers, including prostate, breast and hepatocell…	6016.73	1.03413	3.14921	97.7485	4.75051e-23	2.83782e-21					5.84999	5.67798	5.69191	12.039	11.2673	11.8947
ENSG00000167513	CDT1	chromatin licensing and DNA replication factor 1	The protein encoded by this gene is involved in the formation of the pre-replication complex that is necessary for DNA replication. The encoded protein can bind geminin, which prevents replication and may function to prevent this protein from initiating replication at inappropriate origins. Phosphorylation of this protein by cyclin A-dependent kinases results in degradation of the protein. [provi…	5991.61	-0.703642	5.06522	97.4345	5.56675e-23	3.3114e-21					41.9154	44.0661	37.9887	25.3931	26.3562	24.5598
ENSG00000148798	INA	internexin neuronal intermediate filament protein alpha	Neurofilaments are type IV intermediate filament heteropolymers composed of light, medium, and heavy chains. Neurofilaments comprise the axoskeleton and they functionally maintain the neuronal caliber. They may also play a role in intracellular transport to axons and dendrites. This gene is a member of the intermediate filament family and is involved in the morphogenesis of neurons. [provided by …	5985.37	-1.02506	3.70933	97.3565	5.79048e-23	3.43001e-21					19.3674	17.466	15.349	8.64984	8.63165	8.4274
ENSG00000183098	GPC6	glypican 6	The glypicans comprise a family of glycosylphosphatidylinositol-anchored heparan sulfate proteoglycans, and they have been implicated in the control of cell growth and cell division. The glypican encoded by this gene is a putative cell surface coreceptor for growth factors, extracellular matrix proteins, proteases and anti-proteases. [provided by RefSeq, Jan 2009]. Sequence Note: This RefSeq reco…	5969.69	0.980121	3.9989	97.1605	6.39285e-23	3.77098e-21					9.8825	10.6771	11.5757	22.3075	18.4493	22.2002
ENSG00000077942	FBLN1	fibulin 1	Fibulin 1 is a secreted glycoprotein that becomes incorporated into a fibrillar extracellular matrix. Calcium-binding is apparently required to mediate its binding to laminin and nidogen. It mediates platelet adhesion via binding fibrinogen. Four splice variants which differ in the 3_ end have been identified. Each variant encodes a different isoform, but no functional distinctions have been iden…	5957.7	0.694299	9.2566	97.0107	6.89528e-23	4.0504e-21					439.203	482.135	480.295	773.529	714.582	779.462
ENSG00000013619	MAMLD1	mastermind like domain containing 1	This gene encodes a mastermind-like domain containing protein. This protein may function as a transcriptional co-activator. Mutations in this gene are the cause of X-linked hypospadias type 2. Alternate splicing results in multiple transcript variants. [provided by RefSeq, Apr 2010].	5928.59	-0.880379	3.969	96.6469	8.28623e-23	4.84727e-21					21.4121	19.9347	18.9943	10.7744	12.058	10.2092
ENSG00000234745	HLA-B	major histocompatibility complex, class I, B	HLA-B belongs to the HLA class I heavy chain paralogues. This class I molecule is a heterodimer consisting of a heavy chain and a light chain (beta-2 microglobulin). The heavy chain is anchored in the membrane. Class I molecules play a central role in the immune system by presenting peptides derived from the endoplasmic reticulum lumen. They are expressed in nearly all cells. The heavy chain is a…	5906.96	0.837713	6.17972	96.3766	9.49809e-23	5.53323e-21					48.5606	59.6805	47.6458	96.8681	83.2196	98.143
ENSG00000109511	ANXA10	annexin A10	This gene encodes a member of the annexin family. Members of this calcium-dependent phospholipid-binding protein family play a role in the regulation of cellular growth and in signal transduction pathways. The function of this gene has not yet been determined. [provided by RefSeq, Jul 2008]. Sequence Note: This RefSeq record was created from transcript and genomic sequence data to make the sequen…	5899.91	-1.85286	1.55016	96.2885	9.9304e-23	5.76127e-21					4.08931	4.62879	4.60469	0.91051	1.58137	1.25207
ENSG00000173230	GOLGB1	golgin B1		5841.94	0.690981	7.27599	95.564	1.43187e-22	8.27316e-21					110.184	115.041	130.338	189.942	183.637	199.994
ENSG00000092607	TBX15	T-box 15	This gene belongs to the T-box family of genes, which encode a phylogenetically conserved family of transcription factors that regulate a variety of developmental processes. All these genes contain a common T-box DNA-binding domain. Mutations in this gene are associated with Cousin syndrome.[provided by RefSeq, Oct 2009].	5803.4	-1.42633	2.35737	95.0824	1.82619e-22	1.05084e-20					7.44028	6.72718	7.86635	2.37744	2.70151	3.08202
ENSG00000173821	RNF213	ring finger protein 213	This gene encodes a protein containing a C3HC4-type RING finger domain, which is a specialized type of Zn-finger that binds two atoms of zinc and is thought to be involved in mediating protein-protein interactions. The protein also contains an AAA domain, which is associated with ATPase activity. This gene is a susceptibility gene for Moyamoya disease, a vascular disorder of intracranial arteries…	5794.23	0.567405	6.51619	94.9678	1.93504e-22	1.10895e-20					68.9503	73.7521	78.4076	105.67	108.587	113.072
ENSG00000115363	EVA1A	eva-1 homolog A (C. elegans)		5776.44	-0.797849	4.29769	94.7455	2.1651e-22	1.23577e-20					26.0694	24.6869	23.8549	15.6304	13.1781	13.9654
ENSG00000079462	PAFAH1B3	platelet activating factor acetylhydrolase 1b catalytic subunit 3	This gene encodes an acetylhydrolase that catalyzes the removal of an acetyl group from the glycerol backbone of platelet-activating factor. The encoded enzyme is a subunit of the platelet-activating factor acetylhydrolase isoform 1B complex, which consists of the catalytic beta and gamma subunits and the regulatory alpha subunit. This complex functions in brain development. A translocation betwe…	5726.04	-0.674165	4.60436	94.1157	2.97613e-22	1.68522e-20					29.8179	30.9203	28.6514	18.8172	18.2517	18.8774
ENSG00000101412	E2F1	E2F transcription factor 1	The protein encoded by this gene is a member of the E2F family of transcription factors. The E2F family plays a crucial role in the control of cell cycle and action of tumor suppressor proteins and is also a target of the transforming proteins of small DNA tumor viruses. The E2F proteins contain several evolutionally conserved domains found in most members of the family. These domains include a D…	5726.02	-0.790443	5.091	94.1155	2.97645e-22	1.68522e-20					45.1528	45.609	38.2445	23.9262	27.1469	23.8375
ENSG00000127528	KLF2	Kruppel-like factor 2	Kruppel-like factors (KLFs) are a family of broadly expressed zinc finger transcription factors. KLF2 regulates T-cell trafficking by promoting expression of the lipid-binding receptor S1P1 (S1PR1; MIM 601974) and the selectin CD62L (SELL; MIM 153240) (summary by Weinreich et al., 2009 [PubMed 19592277]).[supplied by OMIM, Feb 2011]. Publication Note: This RefSeq record includes a subset of the p…	5721.39	-0.93565	3.85879	94.0576	3.06471e-22	1.72825e-20					20.9009	18.762	17.0757	10.1168	9.81768	9.77578
ENSG00000121898	CPXM2	carboxypeptidase X (M14 family), member 2		5717.97	0.826393	4.7523	94.0149	3.13158e-22	1.75892e-20					17.3228	21.2924	19.5699	35.5605	31.2321	35.9248
ENSG00000154839	SKA1	spindle and kinetochore associated complex subunit 1		5698.44	-0.579018	5.38836	93.7708	3.54257e-22	1.98187e-20					51.7412	49.7441	48.6051	34.2453	33.8018	32.5538
ENSG00000147408	CSGALNACT1	chondroitin sulfate N-acetylgalactosaminyltransferase 1		5677.97	0.996623	4.35667	93.515	4.03129e-22	2.24637e-20					10.9048	14.2567	15.7327	28.5799	26.0267	26.6306
ENSG00000100558	PLEK2	pleckstrin 2		5673.65	-1.85233	1.91614	93.4611	4.14259e-22	2.2993e-20					5.11164	6.66546	5.50005	1.61868	2.10849	1.15576
ENSG00000115641	FHL2	four and a half LIM domains 2	This gene encodes a member of the four-and-a-half-LIM-only protein family. Family members contain two highly conserved, tandemly arranged, zinc finger domains with four highly conserved cysteines binding a zinc atom in each zinc finger. This protein is thought to have a role in the assembly of extracellular membranes. Also, this gene is down-regulated during transformation of normal myoblasts to …	5663.31	-0.509928	6.35603	93.3319	4.42198e-22	2.44475e-20					98.9386	94.2422	94.9717	66.1131	70.2392	66.3597
ENSG00000159840	ZYX	zyxin	Focal adhesions are actin-rich structures that enable cells to adhere to the extracellular matrix and at which protein complexes involved in signal transduction assemble. Zyxin is a zinc-binding phosphoprotein that concentrates at focal adhesions and along the actin cytoskeleton. Zyxin has an N-terminal proline-rich domain and three LIM domains in its C-terminal half. The proline-rich domain may …	5642.2	-0.690783	9.30851	93.0682	5.0524e-22	2.78237e-20					812.069	816.457	720.122	473.667	499.252	482.288
ENSG00000175066	GK5	glycerol kinase 5 (putative)		5633.64	0.643315	4.98376	92.9612	5.33306e-22	2.92551e-20					25.2742	23.6377	24.9421	40.2142	36.9645	38.0437
ENSG00000154305	MIA3	melanoma inhibitory activity family member 3		5564.15	0.478466	6.47319	92.0929	8.27008e-22	4.51905e-20					72.1309	74.9864	75.3378	103.292	103.712	102.862
ENSG00000183160	TMEM119	transmembrane protein 119		5554.84	0.705582	6.29662	91.9766	8.77072e-22	4.77411e-20					54.2402	59.4954	65.4889	100.257	88.7544	102.622
ENSG00000150630	VEGFC	vascular endothelial growth factor C	The protein encoded by this gene is a member of the platelet-derived growth factor/vascular endothelial growth factor (PDGF/VEGF) family. The encoded protein promotes angiogenesis and endothelial cell growth, and can also affect the permeability of blood vessels. The proprotein is further cleaved into a fully processed form that can bind and activate VEGFR-2 and VEGFR-3 receptors. [provided by Re…	5550.11	-0.790465	4.90983	91.9175	9.03652e-22	4.89988e-20					41.8586	36.4749	35.3666	21.5487	23.9182	20.611
ENSG00000175592	FOSL1	FOS-like antigen 1	The Fos gene family consists of 4 members: FOS, FOSB, FOSL1, and FOSL2. These genes encode leucine zipper proteins that can dimerize with proteins of the JUN family, thereby forming the transcription factor complex AP-1. As such, the FOS proteins have been implicated as regulators of cell proliferation, differentiation, and transformation. Several transcript variants encoding different isoforms h…	5545.83	-0.819301	6.68662	91.864	9.28423e-22	5.01491e-20					134.209	129.359	130.85	74.3077	62.3983	86.2965
ENSG00000103241	FOXF1	forkhead box F1	This gene belongs to the forkhead family of transcription factors which is characterized by a distinct forkhead domain. The specific function of this gene has not yet been determined; however, it may play a role in the regulation of pulmonary genes as well as embryonic development. [provided by RefSeq, Jul 2008]. Publication Note: This RefSeq record includes a subset of the publications that are …	5543.42	0.867684	5.35187	91.8339	9.42641e-22	5.07227e-20					31.465	31.5992	23.3432	52.4049	50.6039	54.8022
ENSG00000107798	LIPA	lipase A, lysosomal acid, cholesterol esterase	This gene encodes lipase A, the lysosomal acid lipase (also known as cholesterol ester hydrolase). This enzyme functions in the lysosome to catalyze the hydrolysis of cholesteryl esters and triglycerides. Mutations in this gene can result in Wolman disease and cholesteryl ester storage disease. Alternatively spliced transcript variants have been found for this gene. [provided by RefSeq, Jan 2014].	5532.79	0.595505	6.28926	91.7011	1.00808e-21	5.40377e-20					66.6217	57.6439	62.3552	95.8564	89.1498	96.8428
ENSG00000141582	CBX4	chromobox 4		5525.26	-0.502863	6.07362	91.6071	1.05716e-21	5.64538e-20					80.7071	77.27	78.5356	55.794	55.7433	55.4282
ENSG00000138688	KIAA1109	KIAA1109	This gene is located on the long arm of chromosome 4 in a region that is associated with susceptibility to celiac disease. The encoded protein is similar to a Chinese hamster protein that is associated with spermatocyte and adipocyte differentiation. The C-terminus of the protein is also similar to a Caenorhabditis elegans protein that plays a role in lipid storage. In mammals, this protein is th…	5520.25	0.826299	6.28552	91.5444	1.09114e-21	5.80485e-20					49.4125	52.4596	66.7041	96.9693	102.921	98.8172
ENSG00000170776	AKAP13	A-kinase anchoring protein 13	The A-kinase anchor proteins (AKAPs) are a group of structurally diverse proteins which have the common function of binding to the regulatory subunit of protein kinase A (PKA) and confining the holoenzyme to discrete locations within the cell. This gene encodes a member of the AKAP family. Alternative splicing of this gene results in multiple transcript variants encoding different isoforms contai…	5517.04	0.600219	6.06387	91.5043	1.1135e-21	5.90157e-20					48.6742	54.7432	56.0237	81.3389	76.96	82.8774
ENSG00000204120	GIGYF2	GRB10 interacting GYF protein 2	This gene contains CAG trinucleotide repeats and encodes a protein containing several stretches of polyglutamine residues. The encoded protein may be involved in the regulation of tyrosine kinase receptor signaling. This gene is located in a chromosomal region that was genetically linked to Parkinson disease type 11, and mutations in this gene were thought to be causative for this disease. Howeve…	5515.56	0.52232	6.13061	91.4858	1.12395e-21	5.93464e-20					55.9441	57.9525	58.454	80.5801	81.177	85.526
ENSG00000117395	EBNA1BP2	EBNA1 binding protein 2		5501.6	-0.481203	6.70651	91.3115	1.22748e-21	6.45708e-20					125.803	120.472	118.315	87.5607	88.425	85.4297
ENSG00000126950	TMEM35	transmembrane protein 35		5470.15	-0.773649	4.2242	90.9185	1.49711e-21	7.8462e-20					24.2519	22.6502	23.3432	14.1129	14.6277	12.5689
ENSG00000122254	HS3ST2	heparan sulfate-glucosamine 3-sulfotransferase 2	Heparan sulfate biosynthetic enzymes are key components in generating a myriad of distinct heparan sulfate fine structures that carry out multiple biologic activities. The enzyme encoded by this gene is a member of the heparan sulfate biosynthetic enzyme family. It is a type II integral membrane protein and possesses heparan sulfate glucosaminyl 3-O-sulfotransferase activity. This gene is express…	5458.01	-2.52704	1.46624	90.7668	1.6164e-21	8.43998e-20					6.07717	4.07334	3.51747	0.758758	0.724795	0.866818
ENSG00000104889	RNASEH2A	ribonuclease H2 subunit A	The protein encoded by this gene is a component of the heterotrimeric type II ribonuclease H enzyme (RNAseH2). RNAseH2 is the major source of ribonuclease H activity in mammalian cells and endonucleolytically cleaves ribonucleotides. It is predicted to remove Okazaki fragment RNA primers during lagging strand DNA synthesis and to excise single ribonucleotides from DNA-DNA duplexes. Mutations in t…	5447.5	-0.689888	4.77317	90.6356	1.72728e-21	8.98568e-20					33.8504	34.8085	32.1049	19.4242	22.3369	20.9481
ENSG00000163739	CXCL1	chemokine (C-X-C motif) ligand 1 (melanoma growth stimulating activity, alpha)	This antimicrobial gene encodes a member of the CXC subfamily of chemokines. The encoded protein is a secreted growth factor that signals through the G-protein coupled receptor, CXC receptor 2. This protein plays a role in inflammation and as a chemoattractant for neutrophils. Aberrant expression of this protein is associated with the growth and progression of certain tumors. A naturally occurrin…	5423.64	-2.42429	1.07743	90.3375	2.00815e-21	1.04075e-19					2.72621	3.5796	3.96515	0.758758	0.658904	0.481565
ENSG00000041353	RAB27B	RAB27B, member RAS oncogene family	Members of the Rab protein family, including RAB27B, are prenylated, membrane-bound proteins involved in vesicular fusion and trafficking (Chen et al., 1997 [PubMed 9066979]).[supplied by OMIM, Nov 2010]. Sequence Note: This RefSeq record was created from transcript and genomic sequence data to make the sequence consistent with the reference genome assembly. The genomic coordinates used for the t…	5423.07	1.27372	2.66915	90.3304	2.01535e-21	1.04075e-19					3.18058	3.45616	4.34887	9.30743	8.23631	8.81265
ENSG00000213190	MLLT11	myeloid/lymphoid or mixed-lineage leukemia; translocated to, 11	The gene variously symbolized ALL1, HRX, or MLL located on 11q23 has been demonstrated to be fused with a number of translocation partners in cases of leukemia. t(1;11)(q21;q23) translocations that fused the MLL gene to a gene on chromosomal band 1q21 in 2 infants with acute myelomonocytic leukemia have been demonstrated. The N-terminal portion of the MLL gene is critical for leukemogenesis in tr…	5420.71	-0.635659	6.30087	90.3008	2.04566e-21	1.05254e-19					103.369	97.9452	86.0182	62.9769	61.8711	60.2438
ENSG00000124177	CHD6	chromodomain helicase DNA binding protein 6	This gene encodes a member of the SNF2/RAD54 helicase protein family. The encoded protein contains two chromodomains, a helicase domain, and an ATPase domain. Several multi-subunit protein complexes remodel chromatin to allow patterns of cell type-specific gene expression, and the encoded protein is thought to be a core member of one or more of these chromatin remodeling complexes. The encoded pr…	5416.67	0.572752	5.71329	90.2504	2.09849e-21	1.0758e-19					40.2116	40.9802	45.1515	64.0392	62.0688	61.5922
ENSG00000170412	GPRC5C	G protein-coupled receptor, class C, group 5, member C	The protein encoded by this gene is a member of the type 3 G protein-coupled receptor family. Members of this superfamily are characterized by a signature 7-transmembrane domain motif. The specific function of this protein is unknown; however, this protein may mediate the cellular effects of retinoic acid on the G protein signal transduction cascade. Two transcript variants encoding different iso…	5399.21	-1.41269	2.36763	90.0323	2.34305e-21	1.19682e-19					7.78105	7.77637	6.52331	3.08562	2.83329	2.40783
ENSG00000120820	GLT8D2	glycosyltransferase 8 domain containing 2		5358.15	0.559943	5.77632	89.5194	3.03653e-21	1.54545e-19					44.6984	44.8684	43.169	65.9614	61.4758	67.9007
ENSG00000125148	MT2A	metallothionein 2A		5339.84	-0.943699	8.77786	89.2906	3.40876e-21	1.72866e-19					643.896	611.864	476.521	278.414	311.135	311.188
ENSG00000144063	MALL	mal, T-cell differentiation protein-like	This gene encodes an element of the machinery for raft-mediated trafficking in endothelial cells. The encoded protein, a member of the MAL proteolipid family, predominantly localizes in glycolipid- and cholesterol-enriched membrane (GEM) rafts. It interacts with caveolin-1. [provided by RefSeq, Jul 2008].	5326.23	-0.857389	4.48952	89.1205	3.71476e-21	1.87709e-19					31.8626	28.8837	25.5816	14.9222	16.9997	15.9398
ENSG00000137267	TUBB2A	tubulin beta 2A class IIa		5321.99	-0.53687	5.63499	89.0676	3.81546e-21	1.92109e-19					57.0232	59.1251	60.1168	41.2764	39.4025	40.596
ENSG00000009694	TENM1	teneurin transmembrane protein 1	The protein encoded by this gene belongs to the tenascin family and teneurin subfamily. It is expressed in the neurons and may function as a cellular signal transducer. Several alternatively spliced transcript variants encoding different isoforms have been found for this gene. [provided by RefSeq, Sep 2009].	5285.57	1.32392	2.39235	88.6127	4.80198e-21	2.40919e-19					2.44223	3.02414	3.32561	7.08174	7.31384	7.51242
ENSG00000136160	EDNRB	endothelin receptor type B	The protein encoded by this gene is a G protein-coupled receptor which activates a phosphatidylinositol-calcium second messenger system. Its ligand, endothelin, consists of a family of three potent vasoactive peptides: ET1, ET2, and ET3. Studies suggest that the multigenic disorder, Hirschsprung disease type 2, is due to mutations in the endothelin receptor type B gene. Alternatively spliced tran…	5273.05	2.43427	0.821491	88.4562	5.1972e-21	2.59823e-19					0.397572	0.555455	0.575586	2.73153	2.50384	2.98571
ENSG00000131759	RARA	retinoic acid receptor, alpha	This gene represents a nuclear retinoic acid receptor. The encoded protein, retinoic acid receptor alpha, regulates transcription in a ligand-dependent manner. This gene has been implicated in regulation of development, differentiation, apoptosis, granulopoeisis, and transcription of clock genes. Translocations between this locus and several other loci have been associated with acute promyelocyti…	5253.25	-0.494227	6.10119	88.209	5.88928e-21	2.93111e-19					80.0256	78.3809	82.1809	57.5139	56.2046	56.9692
ENSG00000121310	ECHDC2	enoyl-CoA hydratase domain containing 2		5252.84	0.728044	4.93856	88.2038	5.90464e-21	2.93111e-19					24.8766	22.2799	21.8723	39.5566	34.7243	39.8736
ENSG00000152377	SPOCK1	sparc/osteonectin, cwcv and kazal-like domains proteoglycan (testican) 1	This gene encodes the protein core of a seminal plasma proteoglycan containing chondroitin- and heparan-sulfate chains. The protein_s function is unknown, although similarity to thyropin-type cysteine protease-inhibitors suggests its function may be related to protease inhibition. [provided by RefSeq, Jul 2008]. Publication Note: This RefSeq record includes a subset of the publications that are a…	5244.8	0.553148	7.63255	88.1033	6.21232e-21	3.07303e-19					158.745	160.65	162.955	240.02	229.365	238.134
ENSG00000107290	SETX	senataxin	This gene encodes a protein named for its homology to the Sen1p protein of fungi which has RNA helicase activity encoded by a domain at the C-terminal end of the protein. The protein encoded by this gene contains a DNA/RNA helicase domain at its C-terminal end which suggests that it may be involved in both DNA and RNA processing. Mutations in this gene have been associated with ataxia-ocular apra…	5244.2	0.646542	5.96022	88.0958	6.23593e-21	3.07392e-19					44.4145	47.8308	53.2098	72.4361	74.9174	79.988
ENSG00000134686	PHC2	polyhomeotic homolog 2 (Drosophila)	In Drosophila melanogaster, the _Polycomb_ group (PcG) of genes are part of a cellular memory system that is responsible for the stable inheritance of gene activity. PcG proteins form a large multimeric, chromatin-associated protein complex. The protein encoded by this gene has homology to the Drosophila PcG protein _polyhomeotic_ (Ph) and is known to heterodimerize with EDR1 and colocalize with …	5242.18	-0.552763	7.20285	88.0706	6.31579e-21	3.10244e-19					172.035	170.216	183.1	119.024	117.549	121.403
ENSG00000149090	PAMR1	peptidase domain containing associated with muscle regeneration 1		5221.92	0.542354	5.84252	87.8176	7.17771e-21	3.51359e-19					43.6761	48.5097	47.7737	68.7941	67.2741	67.5155
ENSG00000153291	SLC25A27	solute carrier family 25 member 27	Mitochondrial uncoupling proteins (UCP) are members of the larger family of mitochondrial anion carrier proteins (MACP). UCPs separate oxidative phosphorylation from ATP synthesis with energy dissipated as heat, also referred to as the mitochondrial proton leak. UCPs facilitate the transfer of anions from the inner to the outer mitochondrial membrane and the return transfer of protons from the ou…	5214.86	1.67791	1.69654	87.7294	7.50513e-21	3.66115e-19					1.59029	1.7898	1.02326	5.0078	4.67822	4.52672
ENSG00000133110	POSTN	periostin, osteoblast specific factor		5185.11	-0.636628	8.79107	87.3578	9.05615e-21	4.40254e-19					544.674	531.694	540.923	352.367	322.468	365.075
ENSG00000113578	FGF1	fibroblast growth factor 1 (acidic)	The protein encoded by this gene is a member of the fibroblast growth factor (FGF) family. FGF family members possess broad mitogenic and cell survival activities, and are involved in a variety of biological processes, including embryonic development, cell growth, morphogenesis, tissue repair, tumor growth and invasion. This protein functions as a modifier of endothelial cell migration and prolif…	5163.65	-1.05585	3.5589	87.0897	1.03708e-20	5.02216e-19					16.698	14.7504	15.7327	6.87941	9.22466	6.88639
ENSG00000006652	IFRD1	interferon-related developmental regulator 1	This gene is an immediate early gene that encodes a protein related to interferon-gamma. This protein may function as a transcriptional co-activator/repressor that controls the growth and differentiation of specific cell types during embryonic development and tissue regeneration. Mutations in this gene are associated with sensory/motor neuropathy with ataxia. This gene may also be involved in mod…	5163.17	-0.611283	6.57914	87.0838	1.0402e-20	5.02216e-19					116.034	105.598	124.582	75.977	79.3321	71.5606
ENSG00000175832	ETV4	ets variant 4		5155.05	-0.717277	4.32688	86.9824	1.09492e-20	5.26834e-19					25.7286	25.4275	23.4072	15.3269	14.2982	15.6027
ENSG00000125835	SNRPB	small nuclear ribonucleoprotein polypeptides B and B1	The protein encoded by this gene is one of several nuclear proteins that are found in common among U1, U2, U4/U6, and U5 small ribonucleoprotein particles (snRNPs). These snRNPs are involved in pre-mRNA splicing, and the encoded protein may also play a role in pre-mRNA splicing or snRNP structure. Autoantibodies from patients with systemic lupus erythematosus frequently recognize epitopes on the …	5151.04	-0.557282	7.22624	86.9323	1.12302e-20	5.38514e-19					184.246	179.906	170.31	117.658	122.227	123.425
ENSG00000221818	EBF2	early B-cell factor 2	The protein encoded by this gene belongs to the COE (Collier/Olf/EBF) family of non-basic, helix-loop-helix transcription factors that have a well conserved DNA binding domain. The COE family proteins play an important role in variety of developmental processes. Studies in mouse suggest that this gene may be involved in the differentiation of osteoblasts. [provided by RefSeq, Oct 2011].	5143.05	-1.50975	1.86735	86.8325	1.18113e-20	5.64458e-19					5.6228	5.30768	4.86051	1.61868	1.84493	2.07073
ENSG00000133059	DSTYK	dual serine/threonine and tyrosine protein kinase	This gene encodes a dual serine/threonine and tyrosine protein kinase which is expressed in multiple tissues. It is thought to function as a regulator of cell death. Multiple transcript variants encoding different isoforms have been found for this gene. [provided by RefSeq, Dec 2008].	5129.02	0.491535	6.23392	86.6572	1.29057e-20	6.14679e-19					61.5101	61.4086	64.5936	89.1794	85.5917	88.5599
ENSG00000127914	AKAP9	A-kinase anchoring protein 9	The A-kinase anchor proteins (AKAPs) are a group of structurally diverse proteins which have the common function of binding to the regulatory subunit of protein kinase A (PKA) and confining the holoenzyme to discrete locations within the cell. This gene encodes a member of the AKAP family. Alternate splicing of this gene results in at least two isoforms that localize to the centrosome and the Gol…	5120.87	0.648071	5.72477	86.5554	1.35875e-20	6.44972e-19					36.6334	41.5357	45.2155	63.3816	66.0881	63.7111
ENSG00000243244	STON1	stonin 1	Endocytosis of cell surface proteins is mediated by a complex molecular machinery that assembles on the inner surface of the plasma membrane. This gene encodes one of two human homologs of the Drosophila melanogaster stoned B protein. This protein is related to components of the endocytic machinery and exhibits a modular structure consisting of an N-terminal proline-rich domain, a central region …	5062.15	1.16113	3.27117	85.822	1.96881e-20	9.3142e-19					5.28203	6.54202	5.81982	14.4164	13.5734	11.5094
ENSG00000134121	CHL1	cell adhesion molecule L1-like	The protein encoded by this gene is a member of the L1 gene family of neural cell adhesion molecules. It is a neural recognition molecule that may be involved in signal transduction pathways. The deletion of one copy of this gene may be responsible for mental defects in patients with 3p- syndrome. This protein may also play a role in the growth of certain cancers. Alternate splicing results in bo…	5046.2	1.65449	2.3987	85.6228	2.17745e-20	1.02668e-18					1.87427	2.22182	3.38956	8.54867	6.58904	8.13846
ENSG00000117399	CDC20	cell division cycle 20	CDC20 appears to act as a regulatory protein interacting with several other proteins at multiple points in the cell cycle. It is required for two microtubule-dependent processes, nuclear movement prior to anaphase and chromosome separation. [provided by RefSeq, Jul 2008]. Publication Note: This RefSeq record includes a subset of the publications that are available for this gene. Please see the Ge…	5045.1	-0.49587	6.51777	85.6091	2.19267e-20	1.03041e-18					111.036	105.783	104.245	74.51	79.5298	74.0648
ENSG00000144724	PTPRG	protein tyrosine phosphatase, receptor type, G	The protein encoded by this gene is a member of the protein tyrosine phosphatase (PTP) family. PTPs are known to be signaling molecules that regulate a variety of cellular processes including cell growth, differentiation, mitotic cycle, and oncogenic transformation. This PTP possesses an extracellular region, a single transmembrane region, and two tandem intracytoplasmic catalytic domains, and th…	5020.37	0.569193	6.15773	85.3002	2.56338e-20	1.20062e-18					52.7635	57.2736	62.2273	85.5373	85.7894	84.0332
ENSG00000106460	TMEM106B	transmembrane protein 106B		5007.49	0.649383	5.60527	85.1394	2.7805e-20	1.298e-18					37.2582	36.9069	39.2038	63.2298	60.9487	53.7909
ENSG00000171345	KRT19	keratin 19, type I	The protein encoded by this gene is a member of the keratin family. The keratins are intermediate filament proteins responsible for the structural integrity of epithelial cells and are subdivided into cytokeratins and hair keratins. The type I cytokeratins consist of acidic proteins which are arranged in pairs of heterotypic keratin chains. Unlike its related family members, this smallest known a…	4999.72	-0.494775	6.40216	85.0424	2.92041e-20	1.35881e-18					98.3139	103.315	94.7159	69.8057	71.6229	69.0565
ENSG00000139211	AMIGO2	adhesion molecule with Ig-like domain 2		4977.42	-0.682223	6.37246	84.7639	3.3621e-20	1.55917e-18					110.752	94.1188	100.728	63.2298	69.7121	57.9805
ENSG00000085224	ATRX	alpha thalassemia/mental retardation syndrome X-linked	The protein encoded by this gene contains an ATPase/helicase domain, and thus it belongs to the SWI/SNF family of chromatin remodeling proteins. This protein is found to undergo cell cycle-dependent phosphorylation, which regulates its nuclear matrix and chromatin association, and suggests its involvement in the gene regulation at interphase and chromosomal segregation in mitosis. Mutations in th…	4974.6	0.624374	6.41792	84.7286	3.42255e-20	1.582e-18					62.4188	63.3836	75.8495	104.506	104.173	101.947
ENSG00000168003	SLC3A2	solute carrier family 3 (amino acid transporter heavy chain), member 2	This gene is a member of the solute carrier family and encodes a cell surface, transmembrane protein. The protein exists as the heavy chain of a heterodimer, covalently bound through di-sulfide bonds to one of several possible light chains. The encoded transporter plays a role in regulation of intracellular calcium levels and transports L-type amino acids. Alternatively spliced transcript variant…	4971.85	-0.590571	9.39559	84.6943	3.48258e-20	1.60449e-18					808.889	799.547	819.571	541.399	552.162	518.983
ENSG00000115844	DLX2	distal-less homeobox 2	Many vertebrate homeo box-containing genes have been identified on the basis of their sequence similarity with Drosophila developmental genes. Members of the Dlx gene family contain a homeobox that is related to that of Distal-less (Dll), a gene expressed in the head and limbs of the developing fruit fly. The Distal-less (Dlx) family of genes comprises at least 6 different members, DLX1-DLX6. The…	4964.8	-0.735946	5.02215	84.6062	3.64116e-20	1.67209e-18					40.7227	42.4614	38.4364	23.1674	22.2051	27.3529
ENSG00000068028	RASSF1	Ras association (RalGDS/AF-6) domain family member 1	This gene encodes a protein similar to the RAS effector proteins. Loss or altered expression of this gene has been associated with the pathogenesis of a variety of cancers, which suggests the tumor suppressor function of this gene. The inactivation of this gene was found to be correlated with the hypermethylation of its CpG-island promoter region. The encoded protein was found to interact with DN…	4958.05	-0.566074	5.75308	84.5219	3.79981e-20	1.7367e-18					63.1004	61.2852	68.3669	44.5644	44.0148	41.6554
ENSG00000166166	TRMT61A	tRNA methyltransferase 61A		4957.77	-0.877176	4.01852	84.5184	3.80649e-20	1.7367e-18					19.0835	21.9096	21.5525	10.0156	12.3215	11.7984
ENSG00000164932	CTHRC1	collagen triple helix repeat containing 1	This locus encodes a protein that may play a role in the cellular response to arterial injury through involvement in vascular remodeling. Mutations at this locus have been associated with Barrett esophagus and esophageal adenocarcinoma. Alternatively spliced transcript variants have been described. [provided by RefSeq, Jan 2012].	4955.47	0.531455	7.04721	84.4898	3.8621e-20	1.75638e-18					110.979	109.98	103.222	157.923	153.788	156.894
ENSG00000147852	VLDLR	very low density lipoprotein receptor	The low density lipoprotein receptor (LDLR) gene family consists of cell surface proteins involved in receptor-mediated endocytosis of specific ligands. This gene encodes a lipoprotein receptor that is a member of the LDLR family and plays important roles in VLDL-triglyceride metabolism and the reelin signaling pathway. Mutations in this gene cause VLDLR-associated cerebellar hypoplasia. Alternat…	4950.65	-0.754118	4.94427	84.4295	3.98153e-20	1.80488e-18					36.5766	35.6108	43.4887	23.5215	22.4028	22.5373
ENSG00000276043	UHRF1	ubiquitin-like with PHD and ring finger domains 1	This gene encodes a member of a subfamily of RING-finger type E3 ubiquitin ligases. The protein binds to specific DNA sequences, and recruits a histone deacetylase to regulate gene expression. Its expression peaks at late G1 phase and continues during G2 and M phases of the cell cycle. It plays a major role in the G1/S transition by regulating topoisomerase IIalpha and retinoblastoma gene express…	4940.62	-0.534182	5.67947	84.3043	4.24184e-20	1.91671e-18					58.7839	61.7172	60.8842	40.7706	43.9489	40.7886
ENSG00000136869	TLR4	toll-like receptor 4	The protein encoded by this gene is a member of the Toll-like receptor (TLR) family which plays a fundamental role in pathogen recognition and activation of innate immunity. TLRs are highly conserved from Drosophila to humans and share structural and functional similarities. They recognize pathogen-associated molecular patterns that are expressed on infectious agents, and mediate the production o…	4936.79	-1.83642	1.63668	84.2565	4.34582e-20	1.95742e-18					5.39562	4.07334	4.7326	1.31518	0.922466	1.63732
ENSG00000092439	TRPM7	transient receptor potential cation channel, subfamily M, member 7	The protein encoded by this gene is both an ion channel and a serine/threonine protein kinase. The kinase activity is essential for the ion channel function, which serves to increase intracellular calcium levels and to help regulate magnesium ion homeostasis. Defects in this gene are a cause of amyotrophic lateral sclerosis-parkinsonism/dementia complex of Guam. Alternative splicing of this gene …	4912.22	0.54792	5.83918	83.9497	5.07533e-20	2.27872e-18					43.5057	46.4113	49.4365	67.0236	66.8788	69.4899
ENSG00000085117	CD82	CD82 molecule	This metastasis suppressor gene product is a membrane glycoprotein that is a member of the transmembrane 4 superfamily. Expression of this gene has been shown to be downregulated in tumor progression of human cancers and can be activated by p53 through a consensus binding sequence in the promoter. Its expression and that of p53 are strongly correlated, and the loss of expression of these two prot…	4906.15	0.863286	4.54668	83.8738	5.27376e-20	2.3603e-18					13.8582	19.1323	16.5001	29.3892	31.3639	29.231
ENSG00000178104	PDE4DIP	phosphodiesterase 4D interacting protein	The protein encoded by this gene serves to anchor phosphodiesterase 4D to the Golgi/centrosome region of the cell. Defects in this gene may be a cause of myeloproliferative disorder (MBD) associated with eosinophilia. Several transcript variants encoding different isoforms have been found for this gene. [provided by RefSeq, Aug 2010].	4861.99	0.491126	6.55867	83.3224	6.97035e-20	3.10975e-18					74.6867	80.541	79.6867	114.016	108.39	107.534
ENSG00000155816	FMN2	formin 2	Formin homology (FH) domain proteins (see FMN1; MIM 136535) play a role in cytoskeletal organization and/or establishment of cell polarity.[supplied by OMIM, Apr 2010]. Publication Note: This RefSeq record includes a subset of the publications that are available for this gene. Please see the Gene record to access additional publications.	4859.68	-0.58663	5.71645	83.2936	7.07288e-20	3.14554e-18					63.6115	59.8657	65.2971	40.5177	45.5303	40.0662
ENSG00000173207	CKS1B	CDC28 protein kinase regulatory subunit 1B	CKS1B protein binds to the catalytic subunit of the cyclin dependent kinases and is essential for their biological function. The CKS1B mRNA is found to be expressed in different patterns through the cell cycle in HeLa cells, which reflects a specialized role for the encoded protein. At least two transcript variants have been identified for this gene, and it appears that only one of them encodes a…	4848.73	-0.499711	5.86384	83.1569	7.5794e-20	3.3602e-18					70.1431	68.2592	65.8087	48.3076	48.693	47.5787
ENSG00000126562	WNK4	WNK lysine deficient protein kinase 4	This gene encodes a member of the WNK family of serine-threonine protein kinases. The kinase is part of the tight junction complex in kidney cells, and regulates the balance between NaCl reabsorption and K(+) secretion. The kinase regulates the activities of several types of ion channels, cotransporters, and exchangers involved in electrolyte flux in epithelial cells. Mutations in this gene resul…	4828.9	-0.639154	4.54147	82.9092	8.59108e-20	3.79677e-18					27.8868	27.4024	29.4189	17.8561	18.4493	18.1069
ENSG00000198265	HELZ	helicase with zinc finger	HELZ is a member of the superfamily I class of RNA helicases. RNA helicases alter the conformation of RNA by unwinding double-stranded regions, thereby altering the biologic activity of the RNA molecule and regulating access to other proteins (Wagner et al., 1999 [PubMed 10471385]).[supplied by OMIM, Mar 2008]. Sequence Note: This RefSeq record was created from transcript and genomic sequence dat…	4825.48	0.528851	6.5898	82.8665	8.77875e-20	3.86759e-18					73.5508	77.702	85.1228	114.522	114.386	111.916
ENSG00000167657	DAPK3	death-associated protein kinase 3	Death-associated protein kinase 3 (DAPK3) induces morphological changes in apoptosis when overexpressed in mammalian cells. These results suggest that DAPK3 may play a role in the induction of apoptosis. [provided by RefSeq, Jul 2008]. Publication Note: This RefSeq record includes a subset of the publications that are available for this gene. Please see the Gene record to access additional public…	4822.27	-0.610996	5.49247	82.8264	8.95856e-20	3.93451e-18					51.4572	58.3845	53.0818	33.8912	35.515	37.1769
ENSG00000151067	CACNA1C	calcium channel, voltage-dependent, L type, alpha 1C subunit	This gene encodes an alpha-1 subunit of a voltage-dependent calcium channel. Calcium channels mediate the influx of calcium ions into the cell upon membrane polarization. The alpha-1 subunit consists of 24 transmembrane segments and forms the pore through which ions pass into the cell. The calcium channel consists of a complex of alpha-1, alpha-2/delta, beta, and gamma subunits in a 1:1:1:1 ratio…	4818.23	0.680479	5.00902	82.776	9.18976e-20	4.02352e-18					23.116	27.0939	23.8549	41.2764	36.9645	40.1144
ENSG00000012171	SEMA3B	sema domain, immunoglobulin domain (Ig), short basic domain, secreted, (semaphorin) 3B	The protein encoded by this gene belongs to the class-3 semaphorin/collapsin family, whose members function in growth cone guidance during neuronal development. This family member inhibits axonal extension and has been shown to act as a tumor suppressor by inducing apoptosis. Alternative splicing of this gene results in multiple transcript variants. [provided by RefSeq, Feb 2014].	4813.2	0.69835	4.79403	82.7131	9.48697e-20	4.14078e-18					19.3674	22.0948	21.8723	33.8912	32.0886	36.3582
ENSG00000184557	SOCS3	suppressor of cytokine signaling 3	This gene encodes a member of the STAT-induced STAT inhibitor (SSI), also known as suppressor of cytokine signaling (SOCS), family. SSI family members are cytokine-inducible negative regulators of cytokine signaling. The expression of this gene is induced by various cytokines, including IL6, IL10, and interferon (IFN)-gamma. The protein encoded by this gene can bind to JAK2 kinase, and inhibit th…	4807.42	-0.658804	4.65988	82.641	9.83923e-20	4.28128e-18					29.7043	30.4266	32.4247	18.5643	19.4377	20.5147
ENSG00000116005	PCYOX1	prenylcysteine oxidase 1	Prenylcysteine is released during the degradation of prenylated proteins. PCYOX1 catalyzes the degradation of prenylcysteine to yield free cysteines and a hydrophobic isoprenoid product (Tschantz et al., 1999 [PubMed 10585463]).[supplied by OMIM, Mar 2008]. Sequence Note: This RefSeq record was created from transcript and genomic sequence data because no single transcript was available for the fu…	4799.71	0.583324	7.02877	82.5447	1.03306e-19	4.46921e-18					102.574	98.871	111.92	163.942	154.052	151.356
ENSG00000244405	ETV5	ets variant 5		4799.65	-0.68084	7.32892	82.544	1.03345e-19	4.46921e-18					196.798	178.116	218.851	119.53	122.82	127.952
ENSG00000123485	HJURP	Holliday junction recognition protein		4787.31	-0.467524	6.75331	82.3899	1.11722e-19	4.81667e-18					123.872	120.904	130.402	89.1288	93.0373	89.3304
ENSG00000171724	VAT1L	vesicle amine transport 1-like		4779.34	0.665772	4.75235	82.2903	1.17495e-19	5.05014e-18					19.7082	19.9964	22.5118	33.1324	34.1313	31.4944
ENSG00000172216	CEBPB	CCAAT/enhancer binding protein (C/EBP), beta	This intronless gene encodes a transcription factor that contains a basic leucine zipper (bZIP) domain. The encoded protein functions as a homodimer but can also form heterodimers with CCAAT/enhancer-binding proteins alpha, delta, and gamma. Activity of this protein is important in the regulation of genes involved in immune and inflammatory responses, among other processes. The use of alternative…	4772.93	-0.786663	5.97589	82.2103	1.22351e-19	5.24288e-18					85.8188	85.6635	67.0238	44.4126	49.4837	44.6411
ENSG00000153956	CACNA2D1	calcium channel, voltage-dependent, alpha 2/delta subunit 1	The preproprotein encoded by this gene is cleaved into multiple chains that comprise the alpha-2 and delta subunits of the voltage-dependent calcium channel complex. Calcium channels mediate the influx of calcium ions into the cell upon membrane polarization. Mutations in this gene can cause cardiac deficiencies, including Brugada syndrome and short QT syndrome. Alternate splicing results in mult…	4751.02	0.654654	5.84861	81.9368	1.40506e-19	6.00259e-18					43.2218	41.2271	49.5004	69.2999	75.3128	66.456
ENSG00000112576	CCND3	cyclin D3	The protein encoded by this gene belongs to the highly conserved cyclin family, whose members are characterized by a dramatic periodicity in protein abundance through the cell cycle. Cyclins function as regulators of CDK kinases. Different cyclins exhibit distinct expression and degradation patterns which contribute to the temporal coordination of each mitotic event. This cyclin forms a complex w…	4715.83	-0.454097	6.7297	81.4974	1.75489e-19	7.47447e-18					126.939	122.694	118.059	89.7864	88.9521	89.7156
ENSG00000147394	ZNF185	zinc finger protein 185 (LIM domain)	Zinc-finger proteins bind nucleic acids and play important roles in various cellular functions, including cell proliferation, differentiation, and apoptosis. This gene encodes a LIM-domain zinc finger protein. The LIM domain is composed of two contiguous zinc finger domains, separated by a two-amino acid residue hydrophobic linker. The LIM domain mediates protein:protein interactions. Multiple al…	4702.22	-0.776229	4.13942	81.3275	1.91245e-19	8.12102e-18					20.6169	22.4033	23.5351	13.3036	11.7944	13.4838
ENSG00000185262	UBALD2	UBA-like domain containing 2		4691.7	-0.730039	6.24613	81.1962	2.04384e-19	8.65288e-18					103.142	100.476	80.0704	56.5022	57.127	57.4989
ENSG00000182670	TTC3	tetratricopeptide repeat domain 3		4685.72	0.581875	8.10462	81.1214	2.12264e-19	8.95958e-18					210.997	216.319	233.944	330.06	324.181	335.266
ENSG00000169507	SLC38A11	solute carrier family 38 member 11		4684.98	1.99625	1.10796	81.1122	2.1326e-19	8.97473e-18					0.85194	0.740607	0.831402	3.23737	2.89918	3.51543
ENSG00000115738	ID2	inhibitor of DNA binding 2, dominant negative helix-loop-helix protein	The protein encoded by this gene belongs to the inhibitor of DNA binding family, members of which are transcriptional regulators that contain a helix-loop-helix (HLH) domain but not a basic domain. Members of the inhibitor of DNA binding family inhibit the functions of basic helix-loop-helix transcription factors in a dominant-negative manner by suppressing their heterodimerization partners throu…	4677.46	0.729143	6.05507	81.0184	2.23631e-19	9.38319e-18					52.5363	54.6815	42.5934	87.8642	77.4872	82.9737
ENSG00000156535	CD109	CD109 molecule	This gene encodes a glycosyl phosphatidylinositol (GPI)-linked glycoprotein that localizes to the surface of platelets, activated T-cells, and endothelial cells. The protein binds to and negatively regulates signalling by transforming growth factor beta (TGF-beta). Multiple transcript variants encoding different isoforms have been found for this gene. [provided by RefSeq, Apr 2014].	4672.07	0.647478	7.00549	80.9511	2.31371e-19	9.67914e-18					92.9182	96.7726	110.385	151.752	167.164	151.212
ENSG00000162493	PDPN	podoplanin	This gene encodes a type-I integral membrane glycoprotein with diverse distribution in human tissues. The physiological function of this protein may be related to its mucin-type character. The homologous protein in other species has been described as a differentiation antigen and influenza-virus receptor. The specific function of this protein has not been determined but it has been proposed as a …	4656.33	1.07077	3.6141	80.7545	2.55571e-19	1.06599e-17					8.23542	7.96152	7.29076	17.6032	13.6393	17.8661
ENSG00000073614	KDM5A	lysine (K)-specific demethylase 5A	This gene encodes a member of the Jumonji, AT-rich interactive domain 1 (JARID1) histone demethylase protein family. The encoded protein plays a role in gene regulation through the histone code by specifically demethylating lysine 4 of histone H3. The encoded protein interacts with many other proteins, including retinoblastoma protein, and is implicated in the transcriptional regulation of Hox ge…	4654.78	0.647934	6.20805	80.7352	2.58081e-19	1.07328e-17					51.7979	55.4221	65.425	90.6463	89.0839	90.438
ENSG00000183779	ZNF703	zinc finger protein 703		4652.8	-0.561473	6.07567	80.7104	2.61339e-19	1.08363e-17					81.1047	85.6635	73.9948	55.187	55.2821	52.8277
ENSG00000058085	LAMC2	laminin subunit gamma 2	Laminins, a family of extracellular matrix glycoproteins, are the major noncollagenous constituent of basement membranes. They have been implicated in a wide variety of biological processes including cell adhesion, differentiation, migration, signaling, neurite outgrowth and metastasis. Laminins, composed of 3 non identical chains: laminin alpha, beta and gamma (formerly A, B1, and B2, respective…	4647.05	-0.668922	5.12049	80.6388	2.70991e-19	1.12036e-17					39.7572	45.1153	43.105	28.7822	24.3795	26.9677
ENSG00000066322	ELOVL1	ELOVL fatty acid elongase 1		4642.83	-0.551079	7.032	80.586	2.78329e-19	1.14733e-17					162.38	158.798	145.112	104.456	105.886	107.967
ENSG00000081052	COL4A4	collagen, type IV, alpha 4	This gene encodes one of the six subunits of type IV collagen, the major structural component of basement membranes. This particular collagen IV subunit, however, is only found in a subset of basement membranes. Like the other members of the type IV collagen gene family, this gene is organized in a head-to-head conformation with another type IV collagen gene so that each gene pair shares a common…	4639.99	-1.87954	1.31689	80.5506	2.83362e-19	1.16452e-17					3.86213	3.2093	4.28492	1.06226	0.922466	1.05944
ENSG00000134874	DZIP1	DAZ interacting zinc finger protein 1		4639.55	0.493121	5.77551	80.5451	2.84151e-19	1.16452e-17					46.9703	44.9301	44.2562	63.3816	63.8478	64.5298
ENSG00000173457	PPP1R14B	protein phosphatase 1 regulatory inhibitor subunit 14B		4628.93	-0.626993	7.4185	80.4125	3.03869e-19	1.24172e-17					220.084	214.591	187.833	133.744	138.897	130.697
ENSG00000100401	RANGAP1	Ran GTPase activating protein 1	This gene encodes a protein that associates with the nuclear pore complex and participates in the regulation of nuclear transport. The encoded protein interacts with Ras-related nuclear protein 1 (RAN) and regulates guanosine triphosphate (GTP)-binding and exchange. Alternative splicing results in multiple transcript variants. [provided by RefSeq, Jul 2013].	4624.37	-0.541953	7.9718	80.3555	3.12756e-19	1.27434e-17					294.26	304.76	293.485	201.425	209.663	202.065
ENSG00000177888	ZBTB41	zinc finger and BTB domain containing 41		4622.95	0.813537	5.30263	80.3378	3.15577e-19	1.28213e-17					29.7611	24.0697	31.7212	53.2648	51.724	45.5079
ENSG00000140092	FBLN5	fibulin 5	The protein encoded by this gene is a secreted, extracellular matrix protein containing an Arg-Gly-Asp (RGD) motif and calcium-binding EGF-like domains. It promotes adhesion of endothelial cells through interaction of integrins and the RGD motif. It is prominently expressed in developing arteries but less so in adult vessels. However, its expression is reinduced in balloon-injured vessels and ath…	4621.33	0.580644	7.71849	80.3176	3.18822e-19	1.2916e-17					169.536	170.278	166.408	261.165	234.438	261.105
ENSG00000131981	LGALS3	lectin, galactoside-binding, soluble, 3	This gene encodes a member of the galectin family of carbohydrate binding proteins. Members of this protein family have an affinity for beta-galactosides. The encoded protein is characterized by an N-terminal proline-rich tandem repeat domain and a single C-terminal carbohydrate recognition domain. This protein can self-associate through the N-terminal domain allowing it to bind to multivalent sa…	4614.81	0.490513	6.49607	80.2362	3.32225e-19	1.34204e-17					74.5731	75.1099	75.4018	108.3	98.8357	108.593
ENSG00000146592	CREB5	cAMP responsive element binding protein 5	The product of this gene belongs to the CRE (cAMP response element)-binding protein family. Members of this family contain zinc-finger and bZIP DNA-binding domains. The encoded protein specifically binds to CRE as a homodimer or a heterodimer with c-Jun or CRE-BP1, and functions as a CRE-dependent trans-activator. Alternatively spliced transcript variants encoding different isoforms have been ide…	4594.87	-0.987449	4.72144	79.9873	3.76832e-19	1.51788e-17					35.0999	28.7602	41.0585	18.969	16.5385	17.2882
ENSG00000230551	CTB-89H12.4			4567.72	0.777479	4.02172	79.6483	4.4735e-19	1.79679e-17					12.2111	11.788	11.7036	20.79	18.5811	21.5741
ENSG00000132549	VPS13B	vacuolar protein sorting 13 homolog B (yeast)	This gene encodes a potential transmembrane protein that may function in vesicle-mediated transport and sorting of proteins within the cell. This protein may play a role in the development and the function of the eye, hematological system, and central nervous system. Mutations in this gene have been associated with Cohen syndrome. Multiple splice variants encoding distinct isoforms have been iden…	4551.57	0.560509	6.06001	79.4467	4.95405e-19	1.98415e-17					50.946	52.0893	58.39	77.6968	83.2196	77.2431
ENSG00000157741	UBN2	ubinuclein 2		4537.51	0.512145	5.94766	79.2712	5.41424e-19	2.16232e-17					52.3091	48.88	51.1632	75.7241	70.5028	70.9828
ENSG00000100697	DICER1	dicer 1, ribonuclease type III	This gene encodes a protein possessing an RNA helicase motif containing a DEXH box in its amino terminus and an RNA motif in the carboxy terminus. The encoded protein functions as a ribonuclease and is required by the RNA interference and small temporal RNA (stRNA) pathways to produce the active small RNA component that represses gene expression. Alternative splicing results in multiple transcrip…	4530.3	0.532985	6.62364	79.1813	5.66652e-19	2.25668e-17					75.4819	78.0106	88.0647	115.281	118.405	115.672
ENSG00000137752	CASP1	caspase 1	This gene encodes a protein which is a member of the cysteine-aspartic acid protease (caspase) family. Sequential activation of caspases plays a central role in the execution-phase of cell apoptosis. Caspases exist as inactive proenzymes which undergo proteolytic processing at conserved aspartic residues to produce 2 subunits, large and small, that dimerize to form the active enzyme. This gene wa…	4509.63	1.75423	1.36012	78.9232	6.45735e-19	2.56439e-17					1.13592	1.23434	0.95931	3.99613	3.4263	3.80437
ENSG00000116117	PARD3B	par-3 family cell polarity regulator beta		4501.37	0.877011	4.61884	78.8201	6.80323e-19	2.69416e-17					15.4485	16.7871	19.5699	29.0351	30.2437	35.5395
ENSG00000136868	SLC31A1	solute carrier family 31 (copper transporter), member 1	The protein encoded by this gene is a high-affinity copper transporter found in the cell membrane. The encoded protein functions as a homotrimer to effect the uptake of dietary copper. [provided by RefSeq, Aug 2011]. Publication Note: This RefSeq record includes a subset of the publications that are available for this gene. Please see the Gene record to access additional publications.	4499.55	0.438161	6.64357	78.7974	6.88187e-19	2.71766e-17					83.3765	84.3057	86.8496	116.545	112.87	115.19
ENSG00000070404	FSTL3	follistatin-like 3 (secreted glycoprotein)	Follistatin-like 3 is a secreted glycoprotein of the follistatin-module-protein family. It may have a role in leukemogenesis. [provided by RefSeq, Jul 2008]. Publication Note: This RefSeq record includes a subset of the publications that are available for this gene. Please see the Gene record to access additional publications.	4497.03	-0.489612	6.18437	78.7659	6.99226e-19	2.75282e-17					88.4882	83.8737	82.1809	60.4477	58.6425	62.0738
ENSG00000175602	CCDC85B	coiled-coil domain containing 85B	Hepatitis delta virus (HDV) is a pathogenic human virus whose RNA genome and replication cycle resemble those of plant viroids. Delta-interacting protein A (DIPA), a cellular gene product, has been found to have homology to hepatitis delta virus antigen (HDAg). DIPA interacts with the viral antigen, HDAg, and can affect HDV replication in vitro. [provided by RefSeq, Jul 2008].	4496.63	-0.539657	6.84068	78.7609	7.00996e-19	2.75282e-17					134.777	142.567	129.571	91.9615	97.0566	91.1603
ENSG00000164692	COL1A2	collagen, type I, alpha 2	This gene encodes the pro-alpha2 chain of type I collagen whose triple helix comprises two alpha1 chains and one alpha2 chain. Type I is a fibril-forming collagen found in most connective tissues and is abundant in bone, cornea, dermis and tendon. Mutations in this gene are associated with osteogenesis imperfecta types I-IV, Ehlers-Danlos syndrome type VIIB, recessive Ehlers-Danlos syndrome Class…	4490.2	0.723789	13.597	78.6807	7.30068e-19	2.85903e-17					8498.73	9815.51	9723.83	15531.1	14621.8	16151.9
ENSG00000084676	NCOA1	nuclear receptor coactivator 1	The protein encoded by this gene acts as a transcriptional coactivator for steroid and nuclear hormone receptors. It is a member of the p160/steroid receptor coactivator (SRC) family and like other family members has histone acetyltransferase activity and contains a nuclear localization signal, as well as bHLH and PAS domains. The product of this gene binds nuclear receptors directly and stimulat…	4467.84	0.588521	5.05832	78.4016	8.40845e-19	3.28372e-17					24.5927	27.0939	27.884	39.3037	40.918	39.3921
ENSG00000166342	NETO1	neuropilin and tolloid like 1	This gene encodes a predicted transmembrane protein containing two extracellular CUB domains followed by a low-density lipoprotein class A (LDLa) domain. A similar gene in mice encodes a protein that plays a critical role in spatial learning and memory by regulating the function of synaptic N-methyl-D-aspartic acid receptor complexes in the hippocampus. Alternatively spliced transcript variants e…	4439.69	-0.856504	3.53191	78.0501	1.00459e-18	3.91236e-17					14.5398	14.4418	15.285	8.44751	8.69754	7.41611
ENSG00000158321	AUTS2	autism susceptibility candidate 2	This gene has been implicated in neurodevelopment and as a candidate gene for numerous neurological disorders, including autism spectrum disorders, intellectual disability, and developmental delay. Mutations in this gene have also been associated with non-neurological disorders, such as acute lymphoblastic leukemia, aging of the skin, early-onset androgenetic alopecia, and certain cancers. Altern…	4437.04	-0.753244	4.63425	78.0171	1.02154e-18	3.96742e-17					34.1344	31.2906	27.6281	17.5526	18.9106	18.8774
ENSG00000117643	MAN1C1	mannosidase, alpha, class 1C, member 1		4429.67	1.62645	2.00802	77.9251	1.07023e-18	4.14507e-17					1.4767	2.40697	1.85467	6.5759	4.87589	6.06772
ENSG00000122707	RECK	reversion-inducing-cysteine-rich protein with kazal motifs	The protein encoded by this gene is a cysteine-rich, extracellular protein with protease inhibitor-like domains whose expression is suppressed strongly in many tumors and cells transformed by various kinds of oncogenes. In normal cells, this membrane-anchored glycoprotein may serve as a negative regulator for matrix metalloproteinase-9, a key enzyme involved in tumor invasion and metastasis. [pro…	4426.78	0.467001	6.40326	77.8891	1.08993e-18	4.20982e-17					68.8935	70.2959	73.675	99.7514	99.4287	95.061
ENSG00000178776	C5orf46	chromosome 5 open reading frame 46		4425.6	-2.33745	1.677	77.8743	1.0981e-18	4.22978e-17					5.6228	5.7397	4.22097	0.354087	1.18603	1.54101
ENSG00000064042	LIMCH1	LIM and calponin homology domains 1		4421.46	0.749327	3.72022	77.8227	1.12718e-18	4.32998e-17					9.82571	9.81304	9.52915	16.4398	16.6703	16.0361
ENSG00000128585	MKLN1	muskelin 1	Muskelin is an intracellular protein that acts as a mediator of cell spreading and cytoskeletal responses to the extracellular matrix component thrombospondin I (MIM 188060) (Adams et al., 1998 [PubMed 9724633]).[supplied by OMIM, Mar 2008].	4417.15	0.538081	5.61491	77.7688	1.15835e-18	4.43761e-17					39.4164	38.3264	42.0178	58.4244	55.2821	59.8104
ENSG00000185565	LSAMP	limbic system-associated membrane protein	The protein encoded by this gene is a neuronal surface glycoprotein found in cortical and subcortical regions of the limbic system. During development of the limbic system, this encoded protein is found on the surface of axonal membranes and growth cones, where it acts as a selective homophilic adhesion molecule, and guides the development of specific patterns of neuronal connections. [provided b…	4412.38	1.29744	3.5529	77.7093	1.19376e-18	4.56088e-17					5.45242	5.67798	9.08147	17.1985	14.8254	17.3364
ENSG00000007237	GAS7	growth arrest specific 7	Growth arrest-specific 7 is expressed primarily in terminally differentiated brain cells and predominantly in mature cerebellar Purkinje neurons. GAS7 plays a putative role in neuronal development. Several transcript variants encoding proteins which vary in the N-terminus have been described. [provided by RefSeq, Jul 2008].	4383.5	0.936611	3.71284	77.3488	1.43281e-18	5.4594e-17					7.89464	8.45526	10.4885	18.109	15.6819	17.24
ENSG00000134853	PDGFRA	platelet-derived growth factor receptor, alpha polypeptide	This gene encodes a cell surface tyrosine kinase receptor for members of the platelet-derived growth factor family. These growth factors are mitogens for cells of mesenchymal origin. The identity of the growth factor bound to a receptor monomer determines whether the functional receptor is a homodimer or a heterodimer, composed of both platelet-derived growth factor receptor alpha and beta polype…	4379.55	0.542193	5.98225	77.2995	1.46903e-18	5.58231e-17					47.1975	51.5956	55.4481	75.5723	74.588	74.1611
ENSG00000103479	RBL2	retinoblastoma-like 2		4349.54	0.63624	4.96173	76.925	1.77577e-18	6.7298e-17					22.7752	25.9212	24.3665	38.3426	35.2514	39.5365
ENSG00000134668	SPOCD1	SPOC domain containing 1	This gene encodes a protein that belongs to the TFIIS family of transcription factors. Alternate splicing results in multiple transcript variants. [provided by RefSeq, Aug 2013].	4347.96	-0.549035	7.24929	76.9053	1.79355e-18	6.77895e-17					178.51	191.015	172.228	120.39	128.42	121.692
ENSG00000150687	PRSS23	protease, serine 23	This gene encodes a conserved member of the trypsin family of serine proteases. Mouse studies found a decrease of mRNA levels of this gene after ovulation was induced. Alternative splicing results in multiple transcript variants. [provided by RefSeq, Jun 2014].	4339.98	-0.564913	7.68586	76.8057	1.8863e-18	7.11046e-17					247.687	253.102	235.799	158.682	175.796	163.78
ENSG00000174775	HRAS	Harvey rat sarcoma viral oncogene homolog	This gene belongs to the Ras oncogene family, whose members are related to the transforming genes of mammalian sarcoma retroviruses. The products encoded by these genes function in signal transduction pathways. These proteins can bind GTP and GDP, and they have intrinsic GTPase activity. This protein undergoes a continuous cycle of de- and re-palmitoylation, which regulates its rapid exchange bet…	4318.25	-0.50466	5.73924	76.5344	2.16405e-18	8.13568e-17					62.7596	64.8031	60.0528	45.4243	43.883	42.9556
ENSG00000129493	HEATR5A	HEAT repeat containing 5A		4302.25	0.554712	5.13915	76.3348	2.39423e-18	8.97708e-17					28.0572	27.0321	30.2503	41.8834	42.3017	41.1738
ENSG00000095303	PTGS1	prostaglandin-endoperoxide synthase 1 (prostaglandin G/H synthase and cyclooxygenase)	This is one of two genes encoding similar enzymes that catalyze the conversion of arachinodate to prostaglandin. The encoded protein regulates angiogenesis in endothelial cells, and is inhibited by nonsteroidal anti-inflammatory drugs such as aspirin. Based on its ability to function as both a cyclooxygenase and as a peroxidase, the encoded protein has been identified as a moonlighting protein. T…	4289.96	0.648366	7.53234	76.1814	2.58774e-18	9.67692e-17					128.245	149.047	155.216	229.448	216.187	231.826
ENSG00000148841	ITPRIP	inositol 1,4,5-trisphosphate receptor interacting protein	This gene encodes a membrane-associated protein that binds the inositol 1,4,5-trisphosphate receptor (ITPR). The encoded protein enhances the sensitivity of ITPR to intracellular calcium signaling. Alternative splicing results in multiple transcript variants. [provided by RefSeq, Dec 2012].	4285.23	-0.645562	6.6337	76.1224	2.66615e-18	9.94376e-17					118.704	111.893	132.769	78.9108	69.5803	83.3108
ENSG00000071967	CYBRD1	cytochrome b reductase 1	This gene is a member of the cytochrome b(561) family that encodes an iron-regulated protein. It highly expressed in the duodenal brush border membrane. It has ferric reductase activity and is believed to play a physiological role in dietary iron absorption. [provided by RefSeq, Jul 2008].	4268.32	0.598846	7.06945	75.9113	2.96691e-18	1.10363e-16					102.006	101.833	116.524	168.9	152.207	163.636
ENSG00000163734	CXCL3	chemokine (C-X-C motif) ligand 3	This antimicrobial gene encodes a member of the CXC subfamily of chemokines. The encoded protein is a secreted growth factor that signals through the G-protein coupled receptor, CXC receptor 2. This protein plays a role in inflammation and as a chemoattractant for neutrophils. [provided by RefSeq, Sep 2014]. Publication Note: This RefSeq record includes a subset of the publications that are avail…	4266.44	-2.7864	0.471647	75.8879	3.00237e-18	1.11339e-16					1.87427	2.1601	2.81398	0.252919	0.263562	0.433409
ENSG00000281649	EBLN3	endogenous Bornavirus-like nucleoprotein 3		4266.09	0.521525	5.56231	75.8836	3.00895e-18	1.11339e-16					39.3028	37.4623	39.2038	55.4905	57.9177	53.4056
ENSG00000205730	ITPRIPL2	inositol 1,4,5-trisphosphate receptor interacting protein-like 2		4253.57	0.558417	5.53804	75.7272	3.2569e-18	1.20198e-16					36.9174	38.3881	37.2852	58.6267	51.4604	55.3319
ENSG00000196227	FAM217B	family with sequence similarity 217 member B		4222.41	0.636886	4.87318	75.3385	3.96561e-18	1.45972e-16					22.8888	21.7245	23.7909	33.6889	38.3482	34.6727
ENSG00000166851	PLK1	polo-like kinase 1		4214.34	-0.521981	7.17934	75.2377	4.17315e-18	1.53211e-16					169.593	176.943	165.577	115.635	124.665	116.635
ENSG00000133169	BEX1	brain expressed X-linked 1		4211.94	-0.665066	4.86085	75.2077	4.23708e-18	1.55154e-16					34.0776	35.7343	36.5817	22.9145	24.3795	20.0813
ENSG00000078401	EDN1	endothelin 1	The protein encoded by this gene is proteolytically processed to release a secreted peptide termed endothelin 1. This peptide is a potent vasoconstrictor and is produced by vascular endothelial cells. Endothelin 1 also can affect the central nervous system. Two transcript variants encoding different isoforms have been found for this gene. [provided by RefSeq, Nov 2009].	4209.87	-1.6964	1.31749	75.1819	4.29281e-18	1.56788e-16					3.57815	3.64132	3.83724	1.31518	0.856576	1.15576
ENSG00000163359	COL6A3	collagen, type VI, alpha 3	This gene encodes the alpha-3 chain, one of the three alpha chains of type VI collagen, a beaded filament collagen found in most connective tissues. The alpha-3 chain of type VI collagen is much larger than the alpha-1 and -2 chains. This difference in size is largely due to an increase in the number of subdomains, similar to von Willebrand Factor type A domains, that are found in the amino termi…	4208.06	0.856771	11.8291	75.1594	4.34205e-18	1.58176e-16					2170.97	2618.66	2976.61	4632.42	4726.65	4705.18
ENSG00000128591	FLNC	filamin C	This gene encodes one of three related filamin genes, specifically gamma filamin. These filamin proteins crosslink actin filaments into orthogonal networks in cortical cytoplasm and participate in the anchoring of membrane proteins for the actin cytoskeleton. Three functional domains exist in filamin: an N-terminal filamentous actin-binding domain, a C-terminal self-association domain, and a memb…	4195.53	-0.60875	9.31235	75.003	4.70004e-18	1.70776e-16					740.563	773.564	789.193	477.056	538.589	495.049
ENSG00000158710	TAGLN2	transgelin 2	The protein encoded by this gene is similar to the protein transgelin, which is one of the earliest markers of differentiated smooth muscle. The specific function of this protein has not yet been determined, although it is thought to be a tumor suppressor. Multiple transcript variants encoding different isoforms have been found for this gene. [provided by RefSeq, Mar 2013].	4181.59	-0.587619	9.05827	74.829	5.13297e-18	1.86027e-16					666.842	656.548	596.755	421.667	430.924	425.27
ENSG00000080573	COL5A3	collagen, type V, alpha 3	This gene encodes an alpha chain for one of the low abundance fibrillar collagens. Fibrillar collagen molecules are trimers that can be composed of one or more types of alpha chains. Type V collagen is found in tissues containing type I collagen and appears to regulate the assembly of heterotypic fibers composed of both type I and type V collagen. This gene product is closely related to type XI c…	4173.63	0.629718	6.45935	74.7297	5.39766e-18	1.95119e-16					59.9198	71.7771	75.4658	106.732	102.987	110.327
ENSG00000142961	MOB3C	MOB kinase activator 3C	The protein encoded by this gene is similar to the yeast Mob1 protein. Yeast Mob1 binds Mps1p, a protein kinase essential for spindle pole body duplication and mitotic checkpoint regulation. Alternatively spliced transcript variants encoding distinct isoforms have been observed. [provided by RefSeq, Jul 2008].	4161.64	1.06829	3.32701	74.5801	5.8227e-18	2.09945e-16					6.58834	6.23344	6.3954	12.393	12.2556	15.5064
ENSG00000009413	REV3L	REV3 like, DNA directed polymerase zeta catalytic subunit		4139.45	0.569066	5.60169	74.3032	6.69937e-18	2.40338e-16					38.7349	35.7343	42.5294	58.222	59.1037	56.295
ENSG00000171848	RRM2	ribonucleotide reductase M2	This gene encodes one of two non-identical subunits for ribonucleotide reductase. This reductase catalyzes the formation of deoxyribonucleotides from ribonucleotides. Synthesis of the encoded protein (M2) is regulated in a cell-cycle dependent fashion. Transcription from this gene can initiate from alternative promoters, which results in two isoforms that differ in the lengths of their N-termini.…	4139.44	-0.520252	7.20682	74.3031	6.69973e-18	2.40338e-16					180.214	169.661	171.844	116.09	126.312	121.643
ENSG00000146386	ABRACL	ABRA C-terminal like		4122.68	-0.704822	4.30322	74.094	7.44845e-18	2.66518e-16					26.4101	23.6994	22.9595	15.2763	14.1664	15.3138
ENSG00000114126	TFDP2	transcription factor Dp-2 (E2F dimerization partner 2)	The gene is a member of the transcription factor DP family. The encoded protein forms heterodimers with the E2F transcription factors resulting in transcriptional activation of cell cycle regulated genes. Alternative splicing results in multiple transcript variants. [provided by RefSeq, May 2010].	4109.34	0.593191	5.02342	73.9275	8.10393e-18	2.89238e-16					26.9213	26.7853	23.663	37.5332	40.1932	39.2957
ENSG00000136235	GPNMB	glycoprotein (transmembrane) nmb	The protein encoded by this gene is a type I transmembrane glycoprotein which shows homology to the pMEL17 precursor, a melanocyte-specific protein. GPNMB shows expression in the lowly metastatic human melanoma cell lines and xenografts but does not show expression in the highly metastatic cell lines. GPNMB may be involved in growth delay and reduction of metastatic potential. Two transcript vari…	4099.9	0.766748	5.10611	73.8097	8.60233e-18	3.06252e-16					23.8543	25.4892	27.0526	46.6889	36.8987	45.845
ENSG00000143669	LYST	lysosomal trafficking regulator	This gene encodes a protein that regulates intracellular protein trafficking in endosomes, and may be involved in pigmentation. Mutations in this gene are associated with Chediak-Higashi syndrome, a lysosomal storage disorder. Alternative splicing results in multiple transcript variants, though the full-length nature of some of these variants has not been determined. [provided by RefSeq, Apr 2013…	4091.42	0.696628	4.21429	73.7039	9.076e-18	3.22301e-16					14.0286	14.1332	14.0699	24.432	22.0733	21.8631
ENSG00000203760	CENPW	centromere protein W		4085.97	-0.652375	4.30656	73.6359	9.39423e-18	3.32764e-16					24.4791	24.3166	23.2793	14.4164	16.2749	15.3619
ENSG00000145050	MANF	mesencephalic astrocyte-derived neurotrophic factor	The protein encoded by this gene is localized in the endoplasmic reticulum (ER) and golgi, and is also secreted. Reducing expression of this gene increases susceptibility to ER stress-induced death and results in cell proliferation. Activity of this protein is important in promoting the survival of dopaminergic neurons. The presence of polymorphisms in the N-terminal arginine-rich region, includi…	4085.46	-0.475853	6.72374	73.6295	9.42467e-18	3.33005e-16					130.517	121.891	116.077	87.0043	87.832	90.1972
ENSG00000164611	PTTG1	pituitary tumor-transforming 1	The encoded protein is a homolog of yeast securin proteins, which prevent separins from promoting sister chromatid separation. It is an anaphase-promoting complex (APC) substrate that associates with a separin until activation of the APC. The gene product has transforming activity in vitro and tumorigenic activity in vivo, and the gene is highly expressed in various tumors. The gene product conta…	4074.54	-0.484231	6.59275	73.4933	1.00978e-17	3.55897e-16					117.965	114.485	104.757	78.9614	81.7042	80.6141
ENSG00000100162	CENPM	centromere protein M	The centromere is a specialized chromatin domain, present throughout the cell cycle, that acts as a platform on which the transient assembly of the kinetochore occurs during mitosis. All active centromeres are characterized by the presence of long arrays of nucleosomes in which CENPA (MIM 117139) replaces histone H3 (see MIM 601128). CENPM is an additional factor required for centromere assembly …	4070.54	-0.764229	4.04043	73.4434	1.03566e-17	3.64108e-16					20.333	21.7862	19.6339	10.8755	12.4533	13.0504
ENSG00000136490	LIMD2	LIM domain containing 2		4054.01	-0.586055	5.27896	73.2372	1.14971e-17	4.03199e-16					46.0048	49.1886	44.0643	30.8056	33.2088	29.0866
ENSG00000125257	ABCC4	ATP binding cassette subfamily C member 4	The protein encoded by this gene is a member of the superfamily of ATP-binding cassette (ABC) transporters. ABC proteins transport various molecules across extra- and intra-cellular membranes. ABC genes are divided into seven distinct subfamilies (ABC1, MDR/TAP, MRP, ALD, OABP, GCN20, White). This protein is a member of the MRP subfamily which is involved in multi-drug resistance. This family mem…	4036.57	0.586536	5.24167	73.0195	1.28373e-17	4.49084e-16					27.7732	30.1797	32.4886	43.9068	47.4411	44.4966
ENSG00000006327	TNFRSF12A	tumor necrosis factor receptor superfamily member 12A		4030.11	-0.590418	7.63828	72.939	1.3372e-17	4.66629e-16					239.736	243.66	234.711	152.055	150.296	174.279
ENSG00000017483	SLC38A5	solute carrier family 38 member 5	The protein encoded by this gene is a system N sodium-coupled amino acid transporter. The encoded protein transports glutamine, asparagine, histidine, serine, alanine, and glycine across the cell membrane, but does not transport charged amino acids, imino acids, or N-alkylated amino acids. Alternative splicing results in multiple transcript variants, but the full-length nature of some of these va…	4025.5	-0.591982	4.77493	72.8814	1.37679e-17	4.7926e-16					31.2378	33.2039	34.0875	22.3075	20.7555	22.0557
ENSG00000172840	PDP2	pyruvate dehyrogenase phosphatase catalytic subunit 2		4020.73	0.701023	4.05748	72.8219	1.41895e-17	4.92719e-16					11.8136	13.5778	12.3431	20.2841	21.1508	19.985
ENSG00000187098	MITF	microphthalmia-associated transcription factor	This gene encodes a transcription factor that contains both basic helix-loop-helix and leucine zipper structural features. It regulates the differentiation and development of melanocytes retinal pigment epithelium and is also responsible for pigment cell-specific transcription of the melanogenesis enzyme genes. Heterozygous mutations in the this gene cause auditory-pigmentary syndromes, such as W…	4008.75	1.09905	2.86477	72.6724	1.53059e-17	5.30177e-16					5.28203	3.88818	4.41283	10.1168	10.213	9.00527
ENSG00000213719	CLIC1	chloride intracellular channel 1	Chloride channels are a diverse group of proteins that regulate fundamental cellular processes including stabilization of cell membrane potential, transepithelial transport, maintenance of intracellular pH, and regulation of cell volume. Chloride intracellular channel 1 is a member of the p64 family; the protein localizes principally to the cell nucleus and exhibits both nuclear and plasma membra…	4007.93	-0.5274	8.38402	72.6623	1.53848e-17	5.31605e-16					402.343	395.669	384.939	277.098	277.662	266.113
ENSG00000146247	PHIP	pleckstrin homology domain interacting protein	PHIP binds the pleckstrin homology (PH) domain of insulin receptor substrate-1 (IRS1; MIM 147545), modulates insulin signaling, and plays a role in pancreatic beta cell growth and survival (Farhang-Fallah et al., 2000 [PubMed 11018022]; Podcheko et al., 2007 [PubMed 17636024]).[supplied by OMIM, Jun 2009]. Sequence Note: This RefSeq record was created from transcript and genomic sequence data to …	4003.33	0.521836	6.1965	72.6048	1.5839e-17	5.45962e-16					60.5445	56.533	63.1866	88.8253	89.018	81.1919
ENSG00000111206	FOXM1	forkhead box M1	The protein encoded by this gene is a transcriptional activator involved in cell proliferation. The encoded protein is phosphorylated in M phase and regulates the expression of several cell cycle genes, such as cyclin B1 and cyclin D1. Several transcript variants encoding different isoforms have been found for this gene. [provided by RefSeq, Jul 2011].	3994.42	-0.508778	7.54472	72.4937	1.67567e-17	5.76185e-16					220.425	221.503	215.461	150.791	160.839	150.682
ENSG00000134107	BHLHE40	basic helix-loop-helix family member e40	This gene encodes a basic helix-loop-helix protein expressed in various tissues. The encoded protein can interact with ARNTL or compete for E-box binding sites in the promoter of PER1 and repress CLOCK/ARNTL_s transactivation of PER1. This gene is believed to be involved in the control of circadian rhythm and cell differentiation. [provided by RefSeq, Feb 2014]. Publication Note: This RefSeq reco…	3988.13	-0.804224	3.72523	72.4152	1.74369e-17	5.98116e-16					17.4932	15.7379	16.9478	9.35802	8.69754	10.4981
ENSG00000109586	GALNT7	polypeptide N-acetylgalactosaminyltransferase 7	This gene encodes GalNAc transferase 7, a member of the GalNAc-transferase family. The enzyme encoded by this gene controls the initiation step of mucin-type O-linked protein glycosylation and transfer of N-acetylgalactosamine to serine and threonine amino acid residues. This enzyme is a type II transmembrane protein and shares common sequence motifs with other family members. Unlike other family…	3974.08	0.562222	5.29994	72.24	1.90558e-17	6.5206e-16					31.5786	30.4266	33.1282	49.3699	46.914	44.2077
ENSG00000170345	FOS	FBJ murine osteosarcoma viral oncogene homolog	The Fos gene family consists of 4 members: FOS, FOSB, FOSL1, and FOSL2. These genes encode leucine zipper proteins that can dimerize with proteins of the JUN family, thereby forming the transcription factor complex AP-1. As such, the FOS proteins have been implicated as regulators of cell proliferation, differentiation, and transformation. In some cases, expression of the FOS gene has also been a…	3971.51	-0.643466	6.55373	72.2078	1.93688e-17	6.61166e-16					120.294	112.572	110.704	78.9614	62.6618	77.821
ENSG00000167747	C19orf48	chromosome 19 open reading frame 48		3968.42	-0.603679	5.07632	72.1693	1.97502e-17	6.72557e-16					42.1994	42.5232	36.9654	26.0001	26.6197	27.4974
ENSG00000164099	PRSS12	protease, serine 12	This gene encodes a member of the trypsin family of serine proteases. Studies in mouse suggest that the encoded enzyme may be involved in structural reorganizations associated with learning and memory. The enzyme is also expressed in Leydig cells in the testis, but its function in this tissue is unknown. Defects in this gene are a cause of mental retardation autosomal recessive type 1 (MRT1). [pr…	3966.37	0.484145	6.32372	72.1437	2.00085e-17	6.79709e-16					64.4067	64.0625	71.6925	92.5179	92.1148	95.061
ENSG00000143878	RHOB	ras homolog family member B		3954.92	-0.566023	6.24673	72.0009	2.15094e-17	7.28942e-16					91.328	89.4282	91.1345	62.724	54.0961	66.2634
ENSG00000106031	HOXA13	homeobox A13	In vertebrates, the genes encoding the class of transcription factors called homeobox genes are found in clusters named A, B, C, and D on four separate chromosomes. Expression of these proteins is spatially and temporally regulated during embryonic development. This gene is part of the A cluster on chromosome 7 and encodes a DNA-binding transcription factor which may regulate gene expression, mor…	3950.88	1.27386	2.4122	71.9505	2.20662e-17	7.46018e-16					2.95339	3.70303	2.43025	7.89108	7.31384	6.83823
ENSG00000114127	XRN1	5'-3' exoribonuclease 1	This gene encodes a member of the 5_-3_ exonuclease family. The encoded protein may be involved in replication-dependent histone mRNA degradation, and interacts directly with the enhancer of mRNA-decapping protein 4. In addition to mRNA metabolism, a similar protein in yeast has been implicated in a variety of nuclear and cytoplasmic functions, including homologous recombination, meiosis, telomer…	3943.33	0.5159	5.60696	71.8563	2.31449e-17	7.80615e-16					39.4164	38.635	41.8899	56.0469	60.0921	55.6208
ENSG00000124785	NRN1	neuritin 1	This gene encodes a member of the neuritin family, and is expressed in postmitotic-differentiating neurons of the developmental nervous system and neuronal structures associated with plasticity in the adult. The expression of this gene can be induced by neural activity and neurotrophins. The encoded protein contains a consensus cleavage signal found in glycosylphoshatidylinositol (GPI)-anchored p…	3925.94	0.478095	5.58672	71.6394	2.58349e-17	8.6926e-16					39.814	40.1162	40.355	56.5022	54.2278	56.5839
ENSG00000039139	DNAH5	dynein, axonemal, heavy chain 5	This gene encodes a dynein protein, which is part of a microtubule-associated motor protein complex consisting of heavy, light, and intermediate chains. This protein is an axonemal heavy chain dynein. It functions as a force-generating protein with ATPase activity, whereby the release of ADP is thought to produce the force-producing power stroke. Mutations in this gene cause primary ciliary dyski…	3906.35	1.34443	1.86713	71.395	2.9241e-17	9.81523e-16					1.76068	1.97495	2.23839	5.26072	4.94178	4.91197
ENSG00000168393	DTYMK	deoxythymidylate kinase		3898.16	-0.578452	5.8416	71.2929	3.07944e-17	1.03121e-15					71.9605	71.2834	62.2912	47.2959	47.5729	43.052
ENSG00000113657	DPYSL3	dihydropyrimidinase like 3		3873.16	0.579736	7.09533	70.9809	3.60696e-17	1.205e-15					98.8818	110.844	119.018	167.129	160.443	163.395
ENSG00000184897	H1FX	H1 histone family member X	Histones are basic nuclear proteins that are responsible for the nucleosome structure of the chromosomal fiber in eukaryotes. Nucleosomes consist of approximately 146 bp of DNA wrapped around a histone octamer composed of pairs of each of the four core histones (H2A, H2B, H3, and H4). The chromatin fiber is further compacted through the interaction of a linker histone, H1, with the DNA between th…	3868.11	-0.680325	6.43244	70.9179	3.72394e-17	1.24114e-15					115.182	111.276	92.0299	62.5722	72.2159	64.3371
ENSG00000120594	PLXDC2	plexin domain containing 2		3859.57	0.784901	4.29938	70.8114	3.9305e-17	1.30689e-15					13.2903	13.6395	16.3083	24.4826	22.7981	26.8232
ENSG00000133265	HSPBP1	HSPA (heat shock 70kDa) binding protein, cytoplasmic cochaperone 1		3859.08	-0.493706	5.72962	70.8053	3.94277e-17	1.30789e-15					61.9076	64.4328	59.4133	45.4243	44.1466	42.4259
ENSG00000100297	MCM5	minichromosome maintenance complex component 5	The protein encoded by this gene is structurally very similar to the CDC46 protein from S. cerevisiae, a protein involved in the initiation of DNA replication. The encoded protein is a member of the MCM family of chromatin-binding proteins and can interact with at least two other members of this family. The encoded protein is upregulated in the transition from the G0 to G1/S phase of the cell cyc…	3840.7	-0.494704	6.0946	70.5761	4.42847e-17	1.46555e-15					78.4921	82.5776	78.1518	55.2882	60.6851	54.2243
ENSG00000129195	FAM64A	family with sequence similarity 64 member A		3836.58	-0.552776	5.67474	70.5246	4.54552e-17	1.50077e-15					57.7047	65.482	58.5819	40.1636	43.5536	40.4033
ENSG00000198948	MFAP3L	microfibrillar associated protein 3 like		3816.81	-1.01558	2.90061	70.2781	5.15067e-17	1.69659e-15					9.65532	10.3685	9.4652	4.60313	5.73247	4.4304
ENSG00000023171	GRAMD1B	GRAM domain containing 1B		3814.75	-0.710801	3.9682	70.2524	5.21823e-17	1.71484e-15					18.9131	19.8112	19.0583	11.2296	13.0463	11.2686
ENSG00000075702	WDR62	WD repeat domain 62	This gene is proposed to play a role in cerebral cortical development. Mutations in this gene have been associated with microencephaly, cortical malformations, and mental retardation. Alternative splicing results in multiple transcript variants. [provided by RefSeq, Jan 2011].	3811.66	-0.513116	6.09436	70.2139	5.32098e-17	1.74454e-15					80.4231	82.2073	77.7681	53.5177	61.2122	54.2243
ENSG00000118473	SGIP1	SH3-domain GRB2-like (endophilin) interacting protein 1	SGIP1 functions as an endocytic protein that affects signaling by receptors in neuronal systems involved in energy homeostasis via its interaction with endophilins (see SH3GL3; MIM 603362) (Trevaskis et al., 2005 [PubMed 15919751] and Uezu et al., 2007 [PubMed 17626015]).[supplied by OMIM, Mar 2008]. Publication Note: This RefSeq record includes a subset of the publications that are available for…	3810.4	0.524967	6.00375	70.1981	5.36374e-17	1.75448e-15					55.7737	52.8299	48.9888	76.9381	71.2935	78.3989
ENSG00000185340	GAS2L1	growth arrest specific 2 like 1	This gene encodes a member of the growth arrest-specific 2 protein family. This protein binds components of the cytoskeleton and may be involved in mediating interactions between microtubules and microfilaments. Alternate splicing results in multiple transcript variants. A pseudogene of this gene is found on chromosome 9. [provided by RefSeq, Jul 2013].	3806.89	-0.572434	5.77592	70.1544	5.48402e-17	1.78967e-15					67.7576	69.4936	58.9017	45.6266	43.6854	42.6667
ENSG00000140396	NCOA2	nuclear receptor coactivator 2	The NCOA2 gene encodes nuclear receptor coactivator 2, which aids in the function of nuclear hormone receptors. Nuclear hormone receptors are conditional transcription factors that play important roles in various aspects of cell growth, development, and homeostasis by controlling expression of specific genes. Members of the nuclear hormone receptor superfamily, which includes the 5 steroid recept…	3803.01	0.539485	5.03432	70.1059	5.62036e-17	1.82651e-15					27.3189	27.4024	25.07	39.506	38.48	38.0918
ENSG00000090006	LTBP4	latent transforming growth factor beta binding protein 4	The protein encoded by this gene binds transforming growth factor beta (TGFB) as it is secreted and targeted to the extracellular matrix. TGFB is biologically latent after secretion and insertion into the extracellular matrix, and sheds TGFB and other proteins upon activation. Defects in this gene may be a cause of cutis laxa and severe pulmonary, gastrointestinal, and urinary abnormalities. Thre…	3802.94	0.478517	6.68531	70.1051	5.62281e-17	1.82651e-15					82.8086	91.7118	83.3321	120.086	114.452	124.34
ENSG00000166592	RRAD	Ras-related associated with diabetes		3800.46	-1.38829	2.13249	70.0742	5.71162e-17	1.85109e-15					6.98591	5.49283	6.20354	2.63036	1.84493	2.5523
ENSG00000171105	INSR	insulin receptor	After removal of the precursor signal peptide, the insulin receptor precursor is post-translationally cleaved into two chains (alpha and beta) that are covalently linked. Binding of insulin to the insulin receptor (INSR) stimulates glucose uptake. Two transcript variants encoding different isoforms have been found for this gene. [provided by RefSeq, Jul 2008].	3799.5	0.666489	4.10855	70.0621	5.74651e-17	1.85813e-15					12.8359	13.2075	13.6222	20.2841	22.0074	20.8036
ENSG00000167232	ZNF91	zinc finger protein 91	The ZNF91 gene encodes a zinc finger protein of the KRAB (Kruppel-associated box) subfamily (Bellefroid et al., 1991, 1993 [PubMed 2023909] [PubMed 8467795]).[supplied by OMIM, May 2010].	3798.81	0.587852	4.54672	70.0536	5.7714e-17	1.86191e-15					18.2883	18.2066	19.1862	27.2141	28.86	27.7382
ENSG00000187678	SPRY4	sprouty RTK signaling antagonist 4	This gene encodes a member of a family of cysteine- and proline-rich proteins. The encoded protein is an inhibitor of the receptor-transduced mitogen-activated protein kinase (MAPK) signaling pathway. Activity of this protein impairs the formation of active GTP-RAS. Nucleotide variation in this gene has been associated with hypogonadotropic hypogonadism 17 with or without anosmia. Alternative spl…	3795.62	-0.806073	6.70171	70.0138	5.88919e-17	1.89557e-15					124.213	119.423	153.554	80.9848	64.7703	80.9993
ENSG00000124562	SNRPC	small nuclear ribonucleoprotein polypeptide C	This gene encodes one of the specific protein components of the U1 small nuclear ribonucleoprotein (snRNP) particle required for the formation of the spliceosome. The encoded protein participates in the processing of nuclear precursor messenger RNA splicing. snRNP particles are attacked by autoantibodies frequently produced by patients with connective tissue diseases. The genome contains several …	3794.24	-0.457425	6.69297	69.9966	5.94062e-17	1.90776e-15					124.27	122.694	111.856	87.2572	85.7894	88.271
ENSG00000119403	PHF19	PHD finger protein 19		3789.07	-0.466327	5.92693	69.9321	6.13807e-17	1.96532e-15					68.2688	73.0115	70.0297	49.9769	52.7124	50.4199
ENSG00000179271	GADD45GIP1	GADD45G interacting protein 1	This gene encodes a nuclear-localized protein that may be induced by p53 and regulates the cell cycle by inhibiting G1 to S phase progression. The encoded protein may interact with other cell cycle regulators. [provided by RefSeq, Aug 2012]. Publication Note: This RefSeq record includes a subset of the publications that are available for this gene. Please see the Gene record to access additional …	3788.82	-0.514755	5.96243	69.929	6.14772e-17	1.96532e-15					74.8003	76.2825	68.4308	49.3699	54.1619	50.4681
ENSG00000025772	TOMM34	translocase of outer mitochondrial membrane 34	The protein encoded by this gene is involved in the import of precursor proteins into mitochondria. The encoded protein has a chaperone-like activity, binding the mature portion of unfolded proteins and aiding their import into mitochondria. This protein, which is found in the cytoplasm and sometimes associated with the outer mitochondrial membrane, has a weak ATPase activity and contains 6 TPR r…	3788.4	-0.451148	6.49229	69.9237	6.16432e-17	1.96617e-15					105.3	108.129	98.1055	75.117	76.6965	76.1837
ENSG00000128245	YWHAH	tyrosine 3-monooxygenase/tryptophan 5-monooxygenase activation protein, eta	This gene product belongs to the 14-3-3 family of proteins which mediate signal transduction by binding to phosphoserine-containing proteins. This highly conserved protein family is found in both plants and mammals, and this protein is 99% identical to the mouse, rat and bovine orthologs. This gene contains a 7 bp repeat sequence in its 5_ UTR, and changes in the number of this repeat have been a…	3775.36	-0.495065	7.22374	69.7611	6.69391e-17	2.13026e-15					180.725	171.512	172.036	128.888	121.304	121.74
ENSG00000070018	LRP6	LDL receptor related protein 6	This gene encodes a member of the low density lipoprotein (LDL) receptor gene family. LDL receptors are transmembrane cell surface proteins involved in receptor-mediated endocytosis of lipoprotein and protein ligands. The protein encoded by this gene functions as a receptor or, with Frizzled, a co-receptor for Wnt and thereby transmits the canonical Wnt/beta-catenin signaling cascade. Through its…	3766.03	0.524192	6.08339	69.6447	7.10085e-17	2.25468e-15					52.7067	52.8917	61.0121	80.4789	81.1111	77.9173
ENSG00000240694	PNMA2	paraneoplastic Ma antigen 2		3765.46	-1.11259	2.36564	69.6376	7.12661e-17	2.25777e-15					6.75872	7.03576	6.97099	3.33854	3.16274	3.08202
ENSG00000093009	CDC45	cell division cycle 45	The protein encoded by this gene was identified by its strong similarity with Saccharomyces cerevisiae Cdc45, an essential protein required to the initiation of DNA replication. Cdc45 is a member of the highly conserved multiprotein complex including Cdc6/Cdc18, the minichromosome maintenance proteins (MCMs) and DNA polymerase, which is important for early steps of DNA replication in eukaryotes. …	3764.57	-0.590844	4.76226	69.6265	7.16676e-17	2.2654e-15					32.3169	33.9445	31.0817	20.9417	22.9958	20.9481
ENSG00000163728	TTC14	tetratricopeptide repeat domain 14		3760.7	0.536017	5.1477	69.5782	7.34439e-17	2.31636e-15					28.8524	28.4516	29.2909	44.0585	40.0614	41.222
ENSG00000198795	ZNF521	zinc finger protein 521		3754.44	0.863719	3.97637	69.5002	7.64063e-17	2.40441e-15					9.71212	10.3685	13.1745	18.8172	21.1508	20.4665
ENSG00000176720	BOK	BCL2-related ovarian killer	The protein encoded by this gene belongs to the BCL2 family, members of which form homo- or heterodimers, and act as anti- or proapoptotic regulators that are involved in a wide variety of cellular processes. Studies in rat show that this protein has restricted expression in reproductive tissues, interacts strongly with some antiapoptotic BCL2 proteins, not at all with proapoptotic BCL2 proteins,…	3746.62	-0.551416	5.06342	69.4026	8.02817e-17	2.52074e-15					38.3373	41.8443	38.7561	28.1752	26.5539	26.3416
ENSG00000225206	MIR137HG	MIR137 host gene		3720.27	-1.37566	2.54716	69.074	9.48355e-17	2.97109e-15					9.9961	7.5295	7.29076	3.03503	3.82165	2.84124
ENSG00000154188	ANGPT1	angiopoietin 1	Angiopoietins are proteins with important roles in vascular development and angiogenesis. All angiopoietins bind with similar affinity to an endothelial cell-specific tyrosine-protein kinase receptor. The protein encoded by this gene is a secreted glycoprotein that activates the receptor by inducing its tyrosine phosphorylation. It plays a critical role in mediating reciprocal interactions betwee…	3703.8	0.650255	5.1485	68.8687	1.05244e-16	3.28986e-15					26.9213	25.4275	30.1223	44.4632	45.6621	39.4884
ENSG00000048649	RSF1	remodeling and spacing factor 1	This gene encodes a nuclear protein that interacts with hepatitis B virus X protein (HBX) and facilitates transcription of hepatitis B virus genes by the HBX transcription activator, suggesting a role for this interaction in the virus life cycle. This protein also interacts with SNF2H protein to form the RSF chromatin-remodeling complex, where the SNF2H subunit functions as the nucleosome-depende…	3694.62	0.476972	6.19846	68.7541	1.11541e-16	3.47898e-15					59.4086	58.9399	65.5529	84.1716	87.7002	84.1295
ENSG00000065882	TBC1D1	TBC1 domain family member 1	TBC1D1 is the founding member of a family of proteins sharing a 180- to 200-amino acid TBC domain presumed to have a role in regulating cell growth and differentiation. These proteins share significant homology with TRE2 (USP6; MIM 604334), yeast Bub2, and CDC16 (MIM 603461) (White et al., 2000 [PubMed 10965142]).[supplied by OMIM, Mar 2008].	3691.51	-0.443138	5.94596	68.7154	1.1375e-16	3.54007e-15					71.279	70.4193	70.925	51.9496	53.8325	50.8533
ENSG00000173706	HEG1	heart development protein with EGF-like domains 1		3682.84	0.621078	7.43055	68.6072	1.20165e-16	3.73147e-15					125.349	129.791	152.53	207.09	202.943	216.608
ENSG00000164292	RHOBTB3	Rho-related BTB domain containing 3	RHOBTB3 is a member of the evolutionarily conserved RHOBTB subfamily of Rho GTPases. For background information on RHOBTBs, see RHOBTB1 (MIM 607351).[supplied by OMIM, Apr 2004].	3676.28	0.531605	7.50755	68.5254	1.25253e-16	3.88091e-15					146.988	140.16	158.99	211.137	219.745	214.056
ENSG00000213722	DDAH2	dimethylarginine dimethylaminohydrolase 2	This gene encodes a dimethylarginine dimethylaminohydrolase. The encoded enzyme functions in nitric oxide generation by regulating the cellular concentrations of methylarginines, which in turn inhibit nitric oxide synthase activity. The protein may be localized to the mitochondria. Alternative splicing resulting in multiple transcript variants. [provided by RefSeq, Dec 2014].	3657.6	-0.440486	6.42767	68.2925	1.40958e-16	4.35796e-15					98.0299	102.265	96.5706	73.7007	75.2469	70.0678
ENSG00000172716	SLFN11	schlafen family member 11		3656.07	0.617729	4.42047	68.2734	1.42328e-16	4.38136e-15					15.9029	16.4168	18.1629	25.6966	25.3019	26.2453
ENSG00000159658	EFCAB14	EF-hand calcium binding domain 14		3656.06	0.420442	6.58564	68.2733	1.42337e-16	4.38136e-15					79.0032	82.8862	84.3554	109.008	108.653	111.627
ENSG00000196104	SPOCK3	sparc/osteonectin, cwcv and kazal-like domains proteoglycan (testican) 3	This gene encodes a member of a novel family of calcium-binding proteoglycan proteins that contain thyroglobulin type-1 and Kazal-like domains. The encoded protein and may play a role in adult T-cell leukemia by inhibiting the activity of membrane-type matrix metalloproteinases. Alternatively spliced transcript variants encoding multiple isoforms have been observed for this gene. [provided by Ref…	3655.27	-1.38918	1.74208	68.2634	1.43049e-16	4.39369e-15					4.77086	4.25849	5.11632	1.66927	1.71315	1.97442
ENSG00000039523	FAM65A	family with sequence similarity 65 member A		3651.24	-0.476674	6.32288	68.2132	1.4674e-16	4.49726e-15					95.3037	96.1554	87.5531	63.8368	68.2625	68.5749
ENSG00000132429	POPDC3	popeye domain containing 3	This gene encodes a member of the POP family of proteins containing three putative transmembrane domains. This gene is expressed in cardiac and skeletal muscle and may play an important role in these tissues during development. Alternatively spliced transcript variants have been found. [provided by RefSeq, Nov 2008].	3646.28	-0.95896	3.44365	68.1513	1.51423e-16	4.63073e-15					15.6757	14.4418	12.471	6.92999	8.3022	6.88639
ENSG00000198113	TOR4A	torsin family 4, member A		3643.55	-0.480816	5.62231	68.1172	1.54058e-16	4.70111e-15					56.1144	59.3102	56.2795	39.8601	42.6311	40.7404
ENSG00000137502	RAB30	RAB30, member RAS oncogene family		3635.13	0.652438	4.66989	68.0123	1.62482e-16	4.94746e-15					17.9475	19.5644	21.6165	32.0702	31.5615	29.231
ENSG00000138162	TACC2	transforming, acidic coiled-coil containing protein 2	Transforming acidic coiled-coil proteins are a conserved family of centrosome- and microtubule-interacting proteins that are implicated in cancer. This gene encodes a protein that concentrates at centrosomes throughout the cell cycle. This gene lies within a chromosomal region associated with tumorigenesis. Expression of this gene is induced by erythropoietin and is thought to affect the progress…	3616.52	-0.474853	5.55575	67.7801	1.82781e-16	5.55356e-15					52.7635	56.1627	54.8086	38.9496	40.0614	38.8623
ENSG00000114767	RRP9	ribosomal RNA processing 9, small subunit (SSU) processome component, homolog (yeast)	This gene encodes a member of the WD-repeat protein family. The encoded protein is a component of the nucleolar small nuclear ribonucleoprotein particle (snoRNP) and is essential for 18s rRNA processing during ribosome synthesis. It contains seven WD domains required for nucleolar localization and specific interaction with the U3 small nucleolar RNA (U3 snoRNA). [provided by RefSeq, Oct 2012].	3612.25	-0.575589	4.93911	67.7269	1.87781e-16	5.69319e-15					34.8159	38.3264	36.5178	23.8756	26.2903	23.6449
ENSG00000198162	MAN1A2	mannosidase, alpha, class 1A, member 2	Alpha-mannosidases function at different stages of N-glycan maturation in mammalian cells. See MAN2A1 (MIM 154582) for general information.[supplied by OMIM, Mar 2008].	3607.24	0.48731	6.21514	67.6645	1.93825e-16	5.86383e-15					60.2606	59.9891	64.9133	84.0198	91.9172	83.9369
ENSG00000122729	ACO1	aconitase 1	The protein encoded by this gene is a bifunctional, cytosolic protein that functions as an essential enzyme in the TCA cycle and interacts with mRNA to control the levels of iron inside cells. When cellular iron levels are high, this protein binds to a 4Fe-4S cluster and functions as an aconitase. Aconitases are iron-sulfur proteins that function to catalyze the conversion of citrate to isocitrat…	3606.82	0.433823	6.54936	67.6592	1.94343e-16	5.86693e-15					78.2649	83.2565	77.3204	107.895	104.436	110.038
ENSG00000101134	DOK5	docking protein 5	The protein encoded by this gene is a member of the DOK family of membrane proteins, which are adapter proteins involved in signal transduction. The encoded protein interacts with phosphorylated receptor tyrosine kinases to mediate neurite outgrowth and activation of the MAP kinase pathway. Unlike other DOK family proteins, this protein does not interact with RASGAP. This protein is up-regulated …	3594.46	-1.17746	2.34959	67.5051	2.10139e-16	6.33021e-15					7.72426	6.54202	6.52331	3.18678	3.03096	2.98571
ENSG00000164687	FABP5	fatty acid binding protein 5 (psoriasis-associated)	This gene encodes the fatty acid binding protein found in epidermal cells, and was first identified as being upregulated in psoriasis tissue. Fatty acid binding proteins are a family of small, highly conserved, cytoplasmic proteins that bind long-chain fatty acids and other hydrophobic ligands. FABPs may play roles in fatty acid uptake, transport, and metabolism. Polymorphisms in this gene are as…	3587.57	-0.787157	4.22362	67.4191	2.19508e-16	6.59836e-15					24.3087	25.4892	20.6572	13.7082	14.8254	12.5207
ENSG00000138675	FGF5	fibroblast growth factor 5	The protein encoded by this gene is a member of the fibroblast growth factor (FGF) family. FGF family members possess broad mitogenic and cell survival activities, and are involved in a variety of biological processes, including embryonic development, cell growth, morphogenesis, tissue repair, tumor growth and invasion. This gene was identified as an oncogene, which confers transforming potential…	3577.32	-0.587167	5.58988	67.2913	2.34209e-16	7.02529e-15					61.6237	53.3237	57.9424	36.5721	41.8404	37.0805
ENSG00000005108	THSD7A	thrombospondin type 1 domain containing 7A	The protein encoded by this gene is found almost exclusively in endothelial cells from placenta and umbilical cord. The encoded protein appears to interact with alpha(V)beta(3) integrin and paxillin to inhibit endothelial cell migration and tube formation. This protein may be involved in cytoskeletal organization. Variations in this gene may be associated with low bone mineral density in osteopor…	3572.99	2.13623	1.29045	67.2374	2.40708e-16	7.20488e-15					0.56796	0.617172	1.40699	4.14788	2.89918	4.14146
ENSG00000101752	MIB1	mindbomb E3 ubiquitin protein ligase 1	This gene encodes a protein containing multiple ankyrin repeats and RING finger domains that functions as an E3 ubiquitin ligase. The encoded protein positively regulates Notch signaling by ubiquitinating the Notch receptors, thereby facilitating their endocytosis. This protein may also promote the ubiquitination and degradation of death-associated protein kinase 1 (DAPK1). [provided by RefSeq, J…	3572.65	0.596886	6.27219	67.2331	2.41227e-16	7.20513e-15					59.6358	57.397	67.1517	94.0354	100.088	84.7074
ENSG00000070214	SLC44A1	solute carrier family 44 (choline transporter), member 1		3571.26	0.433916	6.25995	67.2158	2.4336e-16	7.25348e-15					64.6338	65.1734	65.5529	91.3545	85.7235	86.6336
ENSG00000154175	ABI3BP	ABI family member 3 binding protein		3567.11	-0.66276	3.96447	67.1641	2.49827e-16	7.4305e-15					19.0267	19.1941	18.9304	12.393	11.0696	12.4244
ENSG00000182985	CADM1	cell adhesion molecule 1		3550.39	0.480675	5.64108	66.9556	2.7769e-16	8.24184e-15					40.5523	41.9677	42.3376	59.2337	55.1503	59.4252
ENSG00000078098	FAP	fibroblast activation protein alpha	The protein encoded by this gene is a homodimeric integral membrane gelatinase belonging to the serine protease family. It is selectively expressed in reactive stromal fibroblasts of epithelial cancers, granulation tissue of healing wounds, and malignant cells of bone and soft tissue sarcomas. This protein is thought to be involved in the control of fibroblast growth or epithelial-mesenchymal int…	3541.46	0.54643	5.59768	66.8443	2.93824e-16	8.70238e-15					38.8485	37.2155	41.8899	57.4633	53.6348	60.7254
ENSG00000106799	TGFBR1	transforming growth factor beta receptor I	The protein encoded by this gene forms a heteromeric complex with type II TGF-beta receptors when bound to TGF-beta, transducing the TGF-beta signal from the cell surface to the cytoplasm. The encoded protein is a serine/threonine protein kinase. Mutations in this gene have been associated with Loeys-Dietz aortic aneurysm syndrome (LDAS). Multiple transcript variants encoding different isoforms h…	3534.36	0.497219	6.22941	66.7557	3.07322e-16	9.08309e-15					62.1348	57.1501	67.0878	88.2183	88.7544	86.1039
ENSG00000135269	TES	testin LIM domain protein	Cancer-associated chromosomal changes often involve regions containing fragile sites. This gene maps to a commom fragile site on chromosome 7q31.2 designated FRA7G. This gene is similar to mouse Testin, a testosterone-responsive gene encoding a Sertoli cell secretory protein containing three LIM domains. LIM domains are double zinc-finger motifs that mediate protein-protein interactions between t…	3525.06	-0.506346	5.79884	66.6398	3.25944e-16	9.61331e-15					65.8834	60.7297	68.9424	45.5761	47.6388	44.6411
ENSG00000186472	PCLO	piccolo presynaptic cytomatrix protein	The protein encoded by this gene is part of the presynaptic cytoskeletal matrix, which is involved in establishing active synaptic zones and in synaptic vesicle trafficking. Variations in this gene have been associated with bipolar disorder and major depressive disorder. Two transcript variants encoding different isoforms have been found for this gene. [provided by RefSeq, Nov 2011].	3517.3	-1.85303	0.942876	66.543	3.42337e-16	1.00757e-14					3.06698	2.65384	2.87793	0.859926	0.790685	0.722348
ENSG00000049239	H6PD	hexose-6-phosphate dehydrogenase (glucose 1-dehydrogenase)	There are 2 forms of glucose-6-phosphate dehydrogenase. G form is X-linked and H form, encoded by this gene, is autosomally linked. This H form shows activity with other hexose-6-phosphates, especially galactose-6-phosphate, whereas the G form is specific for glucose-6-phosphate. Both forms are present in most tissues, but H form is not found in red cells. [provided by RefSeq, Jul 2008].	3508.45	0.562688	6.31707	66.4327	3.62044e-16	1.06335e-14					56.9664	68.2592	67.7273	90.798	94.8822	99.0099
ENSG00000167588	GPD1	glycerol-3-phosphate dehydrogenase 1	This gene encodes a member of the NAD-dependent glycerol-3-phosphate dehydrogenase family. The encoded protein plays a critical role in carbohydrate and lipid metabolism by catalyzing the reversible conversion of dihydroxyacetone phosphate (DHAP) and reduced nicotine adenine dinucleotide (NADH) to glycerol-3-phosphate (G3P) and NAD+. The encoded cytosolic protein and mitochondrial glycerol-3-phos…	3492.38	-0.803287	3.88167	66.2323	4.00793e-16	1.17471e-14					19.481	16.6019	19.8257	11.6849	9.88357	10.3537
ENSG00000119138	KLF9	Kruppel-like factor 9	The protein encoded by this gene is a transcription factor that binds to GC box elements located in the promoter. Binding of the encoded protein to a single GC box inhibits mRNA expression while binding to tandemly repeated GC box elements activates transcription. [provided by RefSeq, Jul 2008]. Publication Note: This RefSeq record includes a subset of the publications that are available for this…	3490.28	0.529438	4.92575	66.2062	4.06138e-16	1.18791e-14					25.5014	23.4525	25.3258	35.3075	36.3056	35.7322
ENSG00000150760	DOCK1	dedicator of cytokinesis 1	This gene encodes a member of the dedicator of cytokinesis protein family. Dedicator of cytokinesis proteins act as guanine nucleotide exchange factors for small Rho family G proteins. The encoded protein regulates the small GTPase Rac, thereby influencing several biological processes, including phagocytosis and cell migration. Overexpression of this gene has also been associated with certain can…	3472.56	0.462213	6.59886	65.9852	4.5432e-16	1.32609e-14					76.3906	82.1456	85.8903	108.856	111.355	116.202
ENSG00000149571	KIRREL3	kin of IRRE like 3 (Drosophila)	The protein encoded by this gene is a member of the nephrin-like protein family. These proteins are expressed in fetal and adult brain, and also in podocytes of kidney glomeruli. The cytoplasmic domains of these proteins interact with the C-terminus of podocin, also expressed in the podocytes, cells involved in ensuring size- and charge-selective ultrafiltration. Mutations in this gene are associ…	3466.21	-0.607563	4.40052	65.9061	4.72937e-16	1.37757e-14					25.5582	25.9212	24.5583	15.5798	17.5927	16.9029
ENSG00000100354	TNRC6B	trinucleotide repeat containing 6B		3465.83	0.499362	5.35257	65.9013	4.74069e-16	1.37802e-14					33.5096	35.1171	32.6166	45.8796	48.1659	49.1197
ENSG00000189056	RELN	reelin	This gene encodes a large secreted extracellular matrix protein thought to control cell-cell interactions critical for cell positioning and neuronal migration during brain development. This protein may be involved in schizophrenia, autism, bipolar disorder, major depression and in migration defects associated with temporal lobe epilepsy. Mutations of this gene are associated with autosomal recess…	3461.84	-1.25074	3.84914	65.8515	4.86204e-16	1.41039e-14					15.7893	18.8238	25.9014	7.89108	9.48822	8.0903
ENSG00000077152	UBE2T	ubiquitin conjugating enzyme E2T	The covalent conjugation of ubiquitin to proteins regulates diverse cellular pathways and proteins. Ubiquitin is transferred to a target protein through a concerted action of a ubiquitin-activating enzyme (E1), a ubiquitin-conjugating enzyme (E2), such as UBE2T, and a ubiquitin ligase (E3) (Machida et al., 2006 [PubMed 16916645]).[supplied by OMIM, Mar 2008].	3454.4	-0.581334	4.92869	65.7588	5.09638e-16	1.47533e-14					38.3373	35.364	35.3026	25.0896	25.4996	22.5373
ENSG00000107282	APBA1	amyloid beta (A4) precursor protein-binding, family A, member 1	The protein encoded by this gene is a member of the X11 protein family. It is a neuronal adapter protein that interacts with the Alzheimer_s disease amyloid precursor protein (APP). It stabilizes APP and inhibits production of proteolytic APP fragments including the A beta peptide that is deposited in the brains of Alzheimer_s disease patients. This gene product is believed to be involved in sign…	3451.34	-0.738707	4.16824	65.7206	5.19595e-16	1.50108e-14					20.6737	23.576	22.7037	12.393	15.1548	12.8096
ENSG00000140563	MCTP2	multiple C2 domains, transmembrane 2		3448.6	1.12555	2.60718	65.6865	5.28677e-16	1.52419e-14					4.2029	3.45616	3.51747	8.64984	8.63165	7.3198
ENSG00000108106	UBE2S	ubiquitin conjugating enzyme E2S	This gene encodes a member of the ubiquitin-conjugating enzyme family. The encoded protein is able to form a thiol ester linkage with ubiquitin in a ubiquitin activating enzyme-dependent manner, a characteristic property of ubiquitin carrier proteins. [provided by RefSeq, Jul 2008]. Publication Note: This RefSeq record includes a subset of the publications that are available for this gene. Please…	3447.41	-0.5367	7.367	65.6716	5.32676e-16	1.53259e-14					201.739	199.902	184.06	132.631	143.575	127.952
ENSG00000124882	EREG	epiregulin	Epiregulin is a member of the epidermal growth factor family. Epiregulin can function as a ligand of EGFR (epidermal growth factor receptor), as well as a ligand of most members of the ERBB (v-erb-b2 oncogene homolog) family of tyrosine-kinase receptors. [provided by RefSeq, Jul 2008]. Publication Note: This RefSeq record includes a subset of the publications that are available for this gene. Ple…	3440.21	-0.698203	5.51839	65.5819	5.57478e-16	1.60068e-14					62.8732	48.5097	58.2621	33.0818	36.9645	34.7209
ENSG00000106086	PLEKHA8	pleckstrin homology domain containing A8		3437.92	0.505345	5.29777	65.5534	5.65602e-16	1.6207e-14					32.0329	30.982	34.3433	46.5877	44.4102	46.9045
ENSG00000166783	KIAA0430	KIAA0430	This gene encodes a putative peroxisomal protein that appears to be conserved across Euteleostomi. In humans, it may be autoantigenic. [provided by RefSeq, Jul 2010].	3394.81	0.47025	6.25588	65.0159	7.4295e-16	2.12457e-14					60.2038	64.3093	67.5994	88.6229	85.394	91.6419
ENSG00000071655	MBD3	methyl-CpG binding domain protein 3	DNA methylation is the major modification of eukaryotic genomes and plays an essential role in mammalian development. This gene belongs to a family of nuclear proteins which are characterized by the presence of a methyl-CpG binding domain (MBD). The encoded protein is a subunit of the NuRD, a multisubunit complex containing nucleosome remodeling and histone deacetylase activities. Unlike the othe…	3393.53	-0.43953	6.51419	65	7.48979e-16	2.13747e-14					100.245	110.968	104.117	78.5062	77.6848	76.28
ENSG00000133103	COG6	component of oligomeric golgi complex 6	This gene encodes a subunit of the conserved oligomeric Golgi complex that is required for maintaining normal structure and activity of the Golgi apparatus. The encoded protein is organized with conserved oligomeric Golgi complex components 5, 7 and 8 into a sub-complex referred to as lobe B. Alternative splicing results in multiple transcript variants.[provided by RefSeq, Feb 2009].	3387.87	0.530589	4.99195	64.9295	7.76274e-16	2.21089e-14					25.2742	24.9338	27.6281	36.5721	37.6893	38.0918
ENSG00000188643	S100A16	S100 calcium binding protein A16		3377.79	-0.472477	6.89248	64.8038	8.2741e-16	2.35178e-14					141.024	142.011	130.85	98.3856	99.0992	100.84
ENSG00000116649	SRM	spermidine synthase	The polyamines putrescine, spermine, and spermidine are ubiquitous polycationic mediators of cell growth and differentiation. Spermidine synthase is one of four enzymes in the polyamine-biosynthetic pathway and carries out the final step of spermidine biosynthesis. This enzyme catalyzes the conversion of putrescine to spermidine using decarboxylated S-adenosylmethionine as the cofactor. [provided…	3368.67	-0.556832	7.57933	64.69	8.7657e-16	2.4865e-14					234.738	240.697	207.211	149.829	159.257	155.16
ENSG00000179094	PER1	period circadian clock 1	This gene is a member of the Period family of genes and is expressed in a circadian pattern in the suprachiasmatic nucleus, the primary circadian pacemaker in the mammalian brain. Genes in this family encode components of the circadian rhythms of locomotor activity, metabolism, and behavior. This gene is upregulated by CLOCK/ARNTL heterodimers but then represses this upregulation in a feedback lo…	3368.35	-0.47292	5.68426	64.6861	8.78334e-16	2.4865e-14					57.7047	62.4578	58.7098	41.9846	44.4761	42.5704
ENSG00000116991	SIPA1L2	signal-induced proliferation-associated 1 like 2		3353.86	0.654578	4.34513	64.5055	9.62646e-16	2.71972e-14					15.3917	15.1207	16.692	26.1519	22.6663	25.1377
ENSG00000103994	ZNF106	zinc finger protein 106		3333.22	0.559044	6.99938	64.2482	1.0969e-15	3.09281e-14					98.1435	96.4023	115.629	152.662	151.284	152.801
ENSG00000162062	C16orf59	chromosome 16 open reading frame 59		3319.56	-0.659089	4.15686	64.0779	1.19596e-15	3.36539e-14					21.3553	23.4525	20.3374	13.7588	13.837	13.6765
ENSG00000113658	SMAD5	SMAD family member 5	The protein encoded by this gene is involved in the transforming growth factor beta signaling pathway that results in an inhibition of the proliferation of hematopoietic progenitor cells. The encoded protein is activated by bone morphogenetic proteins type 1 receptor kinase, and may be involved in cancer. Alternative splicing results in multiple transcript variants. [provided by RefSeq, Feb 2014].	3298.17	0.473489	6.21319	63.8113	1.36929e-15	3.84545e-14					64.0091	60.668	61.268	90.0899	87.7661	80.6141
ENSG00000187240	DYNC2H1	dynein, cytoplasmic 2, heavy chain 1	This gene encodes a large cytoplasmic dynein protein that is involved in retrograde transport in the cilium and has a role in intraflagellar transport, a process required for ciliary/flagellar assembly. Mutations in this gene cause a heterogeneous spectrum of conditions related to altered primary cilium function and often involve polydactyly, abnormal skeletogenesis, and polycystic kidneys. Alter…	3283.6	0.70059	4.37325	63.6297	1.50146e-15	4.20826e-14					14.8806	14.5035	17.6513	24.432	27.5422	24.608
ENSG00000169604	ANTXR1	anthrax toxin receptor 1	This gene encodes a type I transmembrane protein and is a tumor-specific endothelial marker that has been implicated in colorectal cancer. The encoded protein has been shown to also be a docking protein or receptor for Bacillus anthracis toxin, the causative agent of the disease, anthrax. The binding of the protective antigen (PA) component, of the tripartite anthrax toxin, to this receptor prote…	3282.63	0.48199	7.22967	63.6177	1.51067e-15	4.22569e-14					119.783	127.199	128.612	176.689	167.823	179.672
ENSG00000143013	LMO4	LIM domain only 4	This gene encodes a cysteine-rich protein that contains two LIM domains but lacks a DNA-binding homeodomain. The encoded protein may play a role as a transcriptional regulator or as an oncogene. [provided by RefSeq, Aug 2008]. Sequence Note: The RefSeq transcript and protein were derived from transcript and genomic sequence to make the sequence consistent with the reference genome assembly. The g…	3262.49	-0.398968	6.52527	63.3666	1.71607e-15	4.79072e-14					106.947	103.5	103.414	80.833	79.7933	77.532
ENSG00000088882	CPXM1	carboxypeptidase X (M14 family), member 1	This gene likely encodes a member of the carboxypeptidase family of proteins. Cloning of a comparable locus in mouse indicates that the encoded protein contains a discoidin domain and a carboxypeptidase domain, but the protein appears to lack residues necessary for carboxypeptidase activity.[provided by RefSeq, May 2010].	3257.13	0.592885	4.88579	63.2998	1.7752e-15	4.946e-14					22.2072	24.008	24.3025	38.2414	33.8677	33.9985
ENSG00000104884	ERCC2	excision repair cross-complementation group 2	The nucleotide excision repair pathway is a mechanism to repair damage to DNA. The protein encoded by this gene is involved in transcription-coupled nucleotide excision repair and is an integral member of the basal transcription factor BTF2/TFIIH complex. The gene product has ATP-dependent DNA helicase activity and belongs to the RAD3/XPD subfamily of helicases. Defects in this gene can result in…	3253.99	-0.443605	5.62315	63.2607	1.81081e-15	5.03526e-14					55.2625	57.8907	56.9191	41.5294	41.8404	41.6554
ENSG00000164283	ESM1	endothelial cell-specific molecule 1	This gene encodes a secreted protein which is mainly expressed in the endothelial cells in human lung and kidney tissues. The expression of this gene is regulated by cytokines, suggesting that it may play a role in endothelium-dependent pathological disorders. The transcript contains multiple polyadenylation and mRNA instability signals. Two transcript variants encoding different isoforms have be…	3249.56	-1.69481	1.11067	63.2054	1.86233e-15	5.16832e-14					3.40776	3.2093	2.81398	0.809342	1.25192	0.914974
ENSG00000185215	TNFAIP2	TNF alpha induced protein 2	This gene was identified as a gene whose expression can be induced by the tumor necrosis factor alpha (TNF) in umbilical vein endothelial cells. The expression of this gene was shown to be induced by retinoic acid in a cell line expressing a oncogenic version of the retinoic acid receptor alpha fusion protein, which suggested that this gene may be a retinoic acid target gene in acute promyelocyti…	3240.23	-0.719792	3.63987	63.0891	1.97561e-15	5.47194e-14					14.5966	15.7379	15.8606	9.20626	9.35644	9.43868
ENSG00000014138	POLA2	polymerase (DNA directed), alpha 2, accessory subunit		3239.87	-0.572958	4.39991	63.0846	1.98013e-15	5.47369e-14					25.047	25.5509	24.8781	16.7433	16.1432	17.6735
ENSG00000181827	RFX7	regulatory factor X7	RFX7 is a member of the regulatory factor X (RFX) family of transcription factors (see RFX1, MIM 600006) (Aftab et al., 2008 [PubMed 18673564]).[supplied by OMIM, Mar 2009].	3231.92	0.460705	5.50915	62.9856	2.08221e-15	5.74462e-14					37.7125	37.1538	39.8434	51.899	52.8441	53.0685
ENSG00000152409	JMY	junction mediating and regulatory protein, p53 cofactor		3226.99	0.506645	5.20709	62.9241	2.14826e-15	5.91526e-14					29.5907	30.3649	31.4014	45.4749	41.5769	42.4741
ENSG00000125656	CLPP	caseinolytic mitochondrial matrix peptidase proteolytic subunit	The protein encoded by this gene belongs to the peptidase family S14 and hydrolyzes proteins into small peptides in the presence of ATP and magnesium. The protein is transported into mitochondrial matrix and is associated with the inner mitochondrial membrane. [provided by RefSeq, Jul 2008]. Publication Note: This RefSeq record includes a subset of the publications that are available for this gen…	3220.42	-0.48394	5.60188	62.8422	2.23943e-15	6.15429e-14					58.2159	58.2611	53.0818	39.8601	39.7319	41.6073
ENSG00000112186	CAP2	CAP, adenylate cyclase-associated protein, 2 (yeast)	This gene was identified by its similarity to the gene for human adenylyl cyclase-associated protein. The function of the protein encoded by this gene is unknown. However, the protein appears to be able to interact with adenylyl cyclase-associated protein and actin. [provided by RefSeq, Jul 2008].	3200.41	-0.666462	3.99485	62.5929	2.54165e-15	6.97124e-14					20.5034	18.2683	19.442	12.2413	12.8486	11.7502
ENSG00000176542	USF3	upstream transcription factor family member 3		3198.01	0.598915	4.48786	62.563	2.58054e-15	7.06417e-14					18.4587	17.7128	17.1397	27.8211	24.9725	27.7382
ENSG00000185885	IFITM1	interferon induced transmembrane protein 1		3194.15	1.00324	3.13157	62.5149	2.64435e-15	7.22482e-14					5.33882	7.09748	4.79655	10.8755	11.5967	12.0873
ENSG00000173376	NDNF	neuron-derived neurotrophic factor		3188.53	-1.21851	2.01075	62.4449	2.74001e-15	7.4717e-14					5.84999	4.87566	5.81982	2.47861	2.10849	2.45598
ENSG00000136205	TNS3	tensin 3		3187.36	0.63003	6.7981	62.4303	2.7605e-15	7.51304e-14					73.6644	90.0454	98.2334	133.44	134.087	137.487
ENSG00000055332	EIF2AK2	eukaryotic translation initiation factor 2 alpha kinase 2	The protein encoded by this gene is a serine/threonine protein kinase that is activated by autophosphorylation after binding to dsRNA. The activated form of the encoded protein can phosphorylate translation initiation factor EIF2S1, which in turn inhibits protein synthesis. This protein is also activated by manganese ions and heparin. Three transcript variants encoding two different isoforms have…	3182.22	0.481295	5.97899	62.3663	2.85163e-15	7.74611e-14					52.0251	50.7316	54.8086	75.8252	75.7081	68.6231
ENSG00000131386	GALNT15	polypeptide N-acetylgalactosaminyltransferase 15		3180.81	1.72898	1.06823	62.3486	2.87732e-15	7.80086e-14					0.965532	0.740607	1.02326	3.08562	2.70151	3.22649
ENSG00000151779	NBAS	neuroblastoma amplified sequence	This gene encodes a protein with two leucine zipper domains, a ribosomal protein S14 signature domain and a Sec39 like domain. The protein is thought to be involved in Golgi-to-ER transport. Mutations in this gene are associated with short stature, optic nerve atrophy, and Pelger-Huet anomaly. [provided by RefSeq, Oct 2012].	3180.08	0.517589	5.58688	62.3396	2.89056e-15	7.82172e-14					36.179	39.931	42.2097	56.8057	58.1154	54.4169
ENSG00000198355	PIM3	Pim-3 proto-oncogene, serine/threonine kinase	The protein encoded by this gene belongs to the Ser/Thr protein kinase family, and PIM subfamily. This gene is overexpressed in hematological and epithelial tumors and is associated with MYC coexpression. It plays a role in the regulation of signal transduction cascades, contributing to both cell proliferation and survival, and provides a selective advantage in tumorigenesis. [provided by RefSeq,…	3163.28	-0.437774	5.73093	62.1302	3.21477e-15	8.68235e-14					61.6805	60.668	60.5645	46.3854	45.2008	43.5335
ENSG00000061273	HDAC7	histone deacetylase 7	Histones play a critical role in transcriptional regulation, cell cycle progression, and developmental events. Histone acetylation/deacetylation alters chromosome structure and affects transcription factor access to DNA. The protein encoded by this gene has sequence homology to members of the histone deacetylase family. This gene is orthologous to mouse HDAC7 gene whose protein promotes repressio…	3160.18	-0.47203	7.02473	62.0915	3.2786e-15	8.8378e-14					151.759	158.428	143.321	108.553	111.684	106.908
ENSG00000169083	AR	androgen receptor	The androgen receptor gene is more than 90 kb long and codes for a protein that has 3 major functional domains: the N-terminal domain, DNA-binding domain, and androgen-binding domain. The protein functions as a steroid-hormone activated transcription factor. Upon binding the hormone ligand, the receptor dissociates from accessory proteins, translocates into the nucleus, dimerizes, and then stimul…	3150.54	0.622646	4.37529	61.9714	3.4848e-15	9.3757e-14					14.9373	15.923	17.9711	24.8367	24.5771	25.523
ENSG00000165406	MARCH8	membrane associated ring-CH-type finger 8	MARCH8 is a member of the MARCH family of membrane-bound E3 ubiquitin ligases (EC 6.3.2.19). MARCH enzymes add ubiquitin (see MIM 191339) to target lysines in substrate proteins, thereby signaling their vesicular transport between membrane compartments. MARCH8 induces the internalization of several membrane glycoproteins (Goto et al., 2003 [PubMed 12582153]; Bartee et al., 2004 [PubMed 14722266])…	3145.78	0.571233	4.92858	61.9121	3.59137e-15	9.64402e-14					23.0024	24.9338	25.4537	37.4321	33.4723	37.6584
ENSG00000026950	BTN3A1	butyrophilin subfamily 3 member A1	The butyrophilin (BTN) genes are a group of major histocompatibility complex (MHC)-associated genes that encode type I membrane proteins with 2 extracellular immunoglobulin (Ig) domains and an intracellular B30.2 (PRYSPRY) domain. Three subfamilies of human BTN genes are located in the MHC class I region: the single-copy BTN1A1 gene (MIM 601610) and the BTN2 (e.g., BTN2A1; MIM 613590) and BTN3 (e…	3140.65	0.818747	3.62212	61.8482	3.70982e-15	9.94318e-14					9.08736	7.8998	9.52915	15.5798	14.1664	16.8066
ENSG00000167779	IGFBP6	insulin like growth factor binding protein 6		3130.81	0.463515	6.27717	61.7256	3.9481e-15	1.05617e-13					63.6683	68.9381	62.8029	94.3895	85.7894	88.9933
ENSG00000153904	DDAH1	dimethylarginine dimethylaminohydrolase 1	This gene belongs to the dimethylarginine dimethylaminohydrolase (DDAH) gene family. The encoded enzyme plays a role in nitric oxide generation by regulating cellular concentrations of methylarginines, which in turn inhibit nitric oxide synthase activity. [provided by RefSeq, Jul 2008].	3130.42	-0.54738	7.21592	61.7207	3.95797e-15	1.05619e-13					184.36	160.897	183.804	118.366	128.091	115.865
ENSG00000239672	NME1	NME/NM23 nucleoside diphosphate kinase 1	This gene (NME1) was identified because of its reduced mRNA transcript levels in highly metastatic cells. Nucleoside diphosphate kinase (NDK) exists as a hexamer composed of _A_ (encoded by this gene) and _B_ (encoded by NME2) isoforms. Mutations in this gene have been identified in aggressive neuroblastomas. Two transcript variants encoding different isoforms have been found for this gene. Co-tr…	3130.21	-0.498501	5.41929	61.7181	3.96314e-15	1.05619e-13					51.2868	51.2253	47.262	34.7005	37.4258	34.2393
ENSG00000120690	ELF1	E74-like factor 1 (ets domain transcription factor)	This gene encodes an E26 transformation-specific related transcription factor. The encoded protein is primarily expressed in lymphoid cells and acts as both an enhancer and a repressor to regulate transcription of various genes. Alternative splicing results in multiple transcript variants. [provided by RefSeq, Feb 2009].	3128.28	0.592329	4.74201	61.694	4.01194e-15	1.06718e-13					21.8665	20.3667	21.5525	30.6538	30.7708	34.5764
ENSG00000237649	KIFC1	kinesin family member C1		3123.01	-0.440897	6.32362	61.6284	4.14785e-15	1.09966e-13					96.4964	90.2306	89.4077	68.2882	70.5028	65.0113
ENSG00000048707	VPS13D	vacuolar protein sorting 13 homolog D (S. cerevisiae)	This gene encodes a protein belonging to the vacuolar-protein-sorting-13 gene family. In yeast, vacuolar-protein-sorting-13 proteins are involved in trafficking of membrane proteins between the trans-Golgi network and the prevacuolar compartment. While several transcript variants may exist for this gene, the full-length natures of only two have been described to date. These two represent the majo…	3122.94	0.604878	5.92125	61.6276	4.14965e-15	1.09966e-13					42.6538	46.5965	54.8086	70.3116	73.0725	75.4132
ENSG00000235162	C12orf75	chromosome 12 open reading frame 75		3121.05	-0.527493	8.31925	61.604	4.19958e-15	1.1108e-13					399.049	378.512	353.41	256.41	269.36	259.082
ENSG00000171793	CTPS1	CTP synthase 1	This gene encodes an enzyme responsible for the catalytic conversion of UTP (uridine triphosphate) to CTP (cytidine triphospate). This reaction is an important step in the biosynthesis of phospholipids and nucleic acids. Activity of this proten is important in the immune system, and loss of function of this gene has been associated with immunodeficiency. Alternative splicing results in multiple t…	3119.99	-0.455416	5.71369	61.5908	4.22782e-15	1.11618e-13					60.7149	59.8657	61.204	42.2375	43.7513	46.4711
ENSG00000163946	FAM208A	family with sequence similarity 208 member A		3116.51	0.49514	5.79375	61.5475	4.322e-15	1.13891e-13					43.7897	44.1895	49.8841	62.1676	66.3517	65.7337
ENSG00000137501	SYTL2	synaptotagmin like 2	The protein encoded by this gene is a synaptotagmin-like protein (SLP) that belongs to a C2 domain-containing protein family. The SLP homology domain (SHD) of this protein has been shown to specifically bind the GTP-bound form of Ras-related protein Rab-27A (RAB27A). This protein plays a role in RAB27A-dependent vesicle trafficking and controls melanosome distribution in the cell periphery. Alter…	3114.6	0.729383	3.90408	61.5236	4.3747e-15	1.15064e-13					10.3369	10.6771	12.471	18.3114	19.7671	17.529
ENSG00000116273	PHF13	PHD finger protein 13		3113.55	0.503854	5.08098	61.5105	4.40383e-15	1.15615e-13					26.8645	29.0688	27.82	38.5955	39.0071	40.9812
ENSG00000161281	COX7A1	cytochrome c oxidase subunit VIIa polypeptide 1 (muscle)	Cytochrome c oxidase (COX), the terminal component of the mitochondrial respiratory chain, catalyzes the electron transfer from reduced cytochrome c to oxygen. This component is a heteromeric complex consisting of 3 catalytic subunits encoded by mitochondrial genes and multiple structural subunits encoded by nuclear genes. The mitochondrially-encoded subunits function in electron transfer, and th…	3104.02	-1.50513	1.33064	61.3918	4.67751e-15	1.22572e-13					3.57815	3.76475	3.38956	1.16343	1.3837	1.25207
ENSG00000175084	DES	desmin	This gene encodes a muscle-specific class III intermediate filament. Homopolymers of this protein form a stable intracytoplasmic filamentous network connecting myofibrils to each other and to the plasma membrane. Mutations in this gene are associated with desmin-related myopathy, a familial cardiac and skeletal myopathy (CSM), and with distal myopathies. [provided by RefSeq, Jul 2008]. Publicatio…	3096.53	-1.44351	1.60835	61.2984	4.90474e-15	1.28288e-13					3.91892	4.13505	4.92446	1.31518	1.77904	1.68548
ENSG00000105939	ZC3HAV1	zinc finger CCCH-type, antiviral 1	This gene encodes a CCCH-type zinc finger protein that is thought to prevent infection by retroviruses. Studies of the rat homolog indicate that the protein may primarily function to inhibit viral gene expression and induce an innate immunity to viral infection. Alternative splicing occurs at this locus and two variants, each encoding distinct isoforms, are described. [provided by RefSeq, Jul 200…	3095.47	0.436003	5.68125	61.2852	4.93771e-15	1.28911e-13					43.1082	43.6958	43.8085	58.1209	57.9177	60.4846
ENSG00000240771	ARHGEF25	Rho guanine nucleotide exchange factor 25	Rho GTPases alternate between an inactive GDP-bound state and an active GTP-bound state, and GEFs facilitate GDP/GTP exchange. This gene encodes a guanine nucleotide exchange factor (GEF) which interacts with Rho GTPases involved in contraction of vascular smooth muscles, regulation of responses to angiotensin II and lens cell differentiation. Multiple transcript variants encoding different isofo…	3086.88	0.729372	3.91102	61.1782	5.2135e-15	1.35859e-13					10.3937	11.788	11.5757	17.7044	17.7904	20.2257
ENSG00000154122	ANKH	ANKH inorganic pyrophosphate transport regulator	This gene encodes a multipass transmembrane protein that is expressed in joints and other tissues and controls pyrophosphate levels in cultured cells. Progressive ankylosis-mediated control of pyrophosphate levels has been suggested as a possible mechanism regulating tissue calcification and susceptibility to arthritis in higher animals. Mutations in this gene have been associated with autosomal …	3080.53	0.491798	6.02156	61.0991	5.42736e-15	1.41171e-13					51.5708	54.9283	55.3842	80.8836	70.5028	75.7502
ENSG00000108528	SLC25A11	solute carrier family 25 (mitochondrial carrier; oxoglutarate carrier), member 11	The oxoglutarate/malate carrier transports 2-oxoglutarate across the inner membranes of mitochondria in an electroneutral exchange for malate or other dicarboxylic acids (summary by Iacobazzi et al., 1992 [PubMed 1457818]).[supplied by OMIM, Jan 2011].	3070	-0.475025	5.37684	60.9679	5.80143e-15	1.50624e-13					49.6397	45.8559	49.1807	34.3464	34.0654	35.5877
ENSG00000131015	ULBP2	UL16 binding protein 2		3065.34	-0.723782	3.67227	60.9098	5.97495e-15	1.54843e-13					16.1301	15.3059	15.7966	8.54867	9.94946	10.161
ENSG00000071189	SNX13	sorting nexin 13	This gene encodes a PHOX domain- and RGS domain-containing protein that belongs to the sorting nexin (SNX) family and the regulator of G protein signaling (RGS) family. The PHOX domain is a phosphoinositide binding domain, and the SNX family members are involved in intracellular trafficking. The RGS family members are regulatory molecules that act as GTPase activating proteins for G alpha subunit…	3063.18	0.578782	4.96859	60.8829	6.0572e-15	1.56687e-13					27.0917	23.6994	24.1746	35.1052	37.6893	39.3439
ENSG00000103485	QPRT	quinolinate phosphoribosyltransferase	This gene encodes a key enzyme in catabolism of quinolinate, an intermediate in the tryptophan-nicotinamide adenine dinucleotide pathway. Quinolinate acts as a most potent endogenous exitotoxin to neurons. Elevation of quinolinate levels in the brain has been linked to the pathogenesis of neurodegenerative disorders such as epilepsy, Alzheimer_s disease, and Huntington_s disease. [provided by Ref…	3060.53	0.699369	4.17513	60.8499	6.15962e-15	1.59045e-13					12.3247	15.059	13.6862	20.79	22.271	23.5004
ENSG00000163625	WDFY3	WD repeat and FYVE domain containing 3	This gene encodes a phosphatidylinositol 3-phosphate-binding protein that functions as a master conductor for aggregate clearance by autophagy. This protein shuttles from the nuclear membrane to colocalize with aggregated proteins, where it complexes with other autophagic components to achieve macroautophagy-mediated clearance of these aggregated proteins. However, it is not necessary for starvat…	3059.78	0.503596	5.97938	60.8406	6.18891e-15	1.59509e-13					48.731	49.8675	57.7505	73.0431	74.4562	73.9685
ENSG00000134532	SOX5	SRY-box 5	This gene encodes a member of the SOX (SRY-related HMG-box) family of transcription factors involved in the regulation of embryonic development and in the determination of the cell fate. The encoded protein may act as a transcriptional regulator after forming a protein complex with other proteins. The encoded protein may play a role in chondrogenesis. A pseudogene of this gene is located on chrom…	3059.47	1.1594	2.03651	60.8367	6.20122e-15	1.59534e-13					2.10145	2.90071	2.3663	5.41247	5.66658	5.39353
ENSG00000115468	EFHD1	EF-hand domain family member D1	EFHD1 is an EF-hand domain-containing protein that displays increased expression during neuronal differentiation (Tominaga and Tomooka, 2002 [PubMed 12270117]).[supplied by OMIM, Mar 2008].	3058.07	-1.08384	2.72103	60.8192	6.25647e-15	1.60663e-13					10.2233	8.27011	7.99425	4.09729	3.88754	4.47856
ENSG00000158042	MRPL17	mitochondrial ribosomal protein L17	Mammalian mitochondrial ribosomal proteins are encoded by nuclear genes and help in protein synthesis within the mitochondrion. Mitochondrial ribosomes (mitoribosomes) consist of a small 28S subunit and a large 39S subunit. They have an estimated 75% protein to rRNA composition compared to prokaryotic ribosomes, where this ratio is reversed. Another difference between mammalian mitoribosomes and …	3053.71	-0.496465	5.15779	60.765	6.43122e-15	1.6485e-13					43.2785	41.2271	40.291	29.1363	31.0344	28.605
ENSG00000051108	HERPUD1	homocysteine-inducible, endoplasmic reticulum stress-inducible, ubiquitin-like domain member 1	The accumulation of unfolded proteins in the endoplasmic reticulum (ER) triggers the ER stress response. This response includes the inhibition of translation to prevent further accumulation of unfolded proteins, the increased expression of proteins involved in polypeptide folding, known as the unfolded protein response (UPR), and the destruction of misfolded proteins by the ER-associated protein …	3047.75	-0.507005	7.9011	60.6907	6.67864e-15	1.70881e-13					287.956	264.026	289.52	205.067	194.509	192.53
ENSG00000091129	NRCAM	neuronal cell adhesion molecule	Cell adhesion molecules (CAMs) are members of the immunoglobulin superfamily. This gene encodes a neuronal cell adhesion molecule with multiple immunoglobulin-like C2-type domains and fibronectin type-III domains. This ankyrin-binding protein is involved in neuron-neuron adhesion and promotes directional signaling during axonal cone growth. This gene is also expressed in non-neural tissues and ma…	3041.58	1.26057	1.95311	60.6138	6.94437e-15	1.77205e-13					2.21504	2.22182	2.17444	5.91831	4.87589	5.00828
ENSG00000140848	CPNE2	copine II	Calcium-dependent membrane-binding proteins may regulate molecular events at the interface of the cell membrane and cytoplasm. This gene is one of several genes that encode a calcium-dependent protein containing two N-terminal type II C2 domains and an integrin A domain-like sequence in the C-terminus. Sequence analysis identified multiple alternatively spliced transcript variants but their full-…	3041.43	-0.475043	5.42788	60.612	6.95094e-15	1.77205e-13					52.3091	49.0652	48.4772	35.1558	35.515	37.1287
ENSG00000137309	HMGA1	high mobility group AT-hook 1	This gene encodes a non-histone protein involved in many cellular processes, including regulation of inducible gene transcription, integration of retroviruses into chromosomes, and the metastatic progression of cancer cells. The encoded protein preferentially binds to the minor groove of A+T-rich regions in double-stranded DNA. It has little secondary structure in solution but assumes distinct co…	3040.95	-0.66244	9.70907	60.606	6.97223e-15	1.77427e-13					1085.31	1095.36	896.38	613.178	677.881	653.244
ENSG00000014123	UFL1	UFM1-specific ligase 1		3018.84	0.43636	5.74328	60.3305	8.01935e-15	2.03706e-13					43.6193	45.3622	47.326	61.2065	62.0029	61.1588
ENSG00000133816	MICAL2	microtubule associated monooxygenase, calponin and LIM domain containing 2		3011.73	-0.537971	8.20704	60.2419	8.38886e-15	2.12709e-13					329.36	346.666	373.492	229.853	250.45	242.613
ENSG00000170153	RNF150	ring finger protein 150		3010.65	0.532768	5.00589	60.2285	8.44609e-15	2.13776e-13					24.3655	26.415	27.6921	36.9262	39.5343	37.1287
ENSG00000108582	CPD	carboxypeptidase D	The metallocarboxypeptidase family of enzymes is divided into 2 subfamilies based on sequence similarities. The pancreatic carboxypeptidase-like and the regulatory B-type carboxypeptidase subfamilies. Carboxypeptidase D has been identified as a regulatory B-type carboxypeptidase. CPD is a homolog of duck gp180, a hepatitis B virus-binding protein. Transcript variants utilizing alternative polyade…	3004.74	0.529537	7.30031	60.1548	8.76839e-15	2.21347e-13					120.975	123.558	142.298	185.542	185.613	186.992
ENSG00000167553	TUBA1C	tubulin alpha 1c		3004.59	-0.462217	7.28525	60.1529	8.77665e-15	2.21347e-13					185.836	181.202	174.786	126.055	133.758	133.634
ENSG00000115760	BIRC6	baculoviral IAP repeat containing 6	This gene encodes a protein with a BIR (baculoviral inhibition of apoptosis protein repeat) domain and a UBCc (ubiquitin-conjugating enzyme E2, catalytic) domain. This protein inhibits apoptosis by facilitating the degradation of apoptotic proteins by ubiquitination. [provided by RefSeq, Jul 2008]. Sequence Note: This RefSeq record was created from transcript and genomic sequence data because no …	3002.07	0.508115	6.47259	60.1216	8.91743e-15	2.24496e-13					68.2688	70.1108	81.3495	100.105	107.006	105.27
ENSG00000144645	OSBPL10	oxysterol binding protein like 10	This gene encodes a member of the oxysterol-binding protein (OSBP) family, a group of intracellular lipid receptors. Like most members, the encoded protein contains an N-terminal pleckstrin homology domain and a highly conserved C-terminal OSBP-like sterol-binding domain. Multiple transcript variants encoding different isoforms have been found for this gene. [provided by RefSeq, Mar 2010].	3000.96	-0.62592	3.87344	60.1078	8.98029e-15	2.25676e-13					18.0043	17.2808	17.6513	11.2802	11.7944	11.3168
ENSG00000106261	ZKSCAN1	zinc finger with KRAB and SCAN domains 1	The ZKSCAN1 gene encodes a transcriptional regulator of the KRAB (Kruppel-associated box) subfamily of zinc finger proteins, which contain repeated Cys2-His2 (C2H2) zinc finger domains that are connected by conserved sequences, called H/C links (summarized by Tommerup and Vissing, 1995 [PubMed 7557990]). Transcriptional regulatory proteins containing tandemly repeated zinc finger domains are thou…	2985.75	0.487306	7.03764	59.9183	9.88801e-15	2.48045e-13					104.164	106.586	117.292	150.993	149.505	159.013
ENSG00000135837	CEP350	centrosomal protein 350kDa	The product of this gene is a large protein with a CAP-Gly domain typically found in cytoskeleton-associated proteins. The encoded protein primarily localizes to the centrosome, a non-membraneous organelle that functions as the major microtubule-organizing center in animal cells. The encoded protein directly interacts with another large centrosomal protein and is required to anchor microtubules a…	2980.26	0.530956	6.30101	59.8499	1.02376e-14	2.56357e-13					60.7149	60.2977	72.2041	93.7319	96.1342	89.2822
ENSG00000181195	PENK	proenkephalin		2976.8	-0.547776	8.11457	59.8068	1.04642e-14	2.61567e-13					313.627	337.963	335.759	230.713	206.369	237.893
ENSG00000148158	SNX30	sorting nexin family member 30		2972.08	0.577905	5.59815	59.7479	1.0782e-14	2.69034e-13					35.2135	40.2396	41.0585	61.4594	52.7124	59.1844
ENSG00000125753	VASP	vasodilator-stimulated phosphoprotein	Vasodilator-stimulated phosphoprotein (VASP) is a member of the Ena-VASP protein family. Ena-VASP family members contain an EHV1 N-terminal domain that binds proteins containing E/DFPPPPXD/E motifs and targets Ena-VASP proteins to focal adhesions. In the mid-region of the protein, family members have a proline-rich domain that binds SH3 and WW domain-containing proteins. Their C-terminal EVH2 dom…	2971.59	-0.482267	6.89347	59.7418	1.08153e-14	2.69388e-13					146.647	136.457	132.065	95.7047	103.646	98.1912
ENSG00000130725	UBE2M	ubiquitin conjugating enzyme E2M	The modification of proteins with ubiquitin is an important cellular mechanism for targeting abnormal or short-lived proteins for degradation. Ubiquitination involves at least three classes of enzymes: ubiquitin-activating enzymes, or E1s, ubiquitin-conjugating enzymes, or E2s, and ubiquitin-protein ligases, or E3s. This gene encodes a member of the E2 ubiquitin-conjugating enzyme family. The enc…	2969.84	-0.469257	6.30048	59.72	1.09358e-14	2.71909e-13					91.328	95.4765	87.1693	62.4205	70.8981	65.0113
ENSG00000241553	ARPC4	actin related protein 2/3 complex subunit 4	This gene encodes one of seven subunits of the human Arp2/3 protein complex. This complex controls actin polymerization in cells and has been conserved throughout eukaryotic evolution. This gene encodes the p20 subunit, which is necessary for actin nucleation and high-affinity binding to F-actin. Alternative splicing results in multiple transcript variants. Naturally occurring read-through transc…	2968.43	-0.388554	6.45412	59.7025	1.10337e-14	2.7386e-13					100.472	100.661	96.6345	74.763	77.2895	75.6058
ENSG00000123975	CKS2	CDC28 protein kinase regulatory subunit 2	CKS2 protein binds to the catalytic subunit of the cyclin dependent kinases and is essential for their biological function. The CKS2 mRNA is found to be expressed in different patterns through the cell cycle in HeLa cells, which reflects specialized role for the encoded protein. [provided by RefSeq, Jul 2008]. Publication Note: This RefSeq record includes a subset of the publications that are ava…	2967.44	-0.391347	6.58246	59.6902	1.11029e-14	2.75094e-13					112.456	108.005	105.332	82.654	83.615	82.2995
ENSG00000166508	MCM7	minichromosome maintenance complex component 7	The protein encoded by this gene is one of the highly conserved mini-chromosome maintenance proteins (MCM) that are essential for the initiation of eukaryotic genome replication. The hexameric protein complex formed by the MCM proteins is a key component of the pre-replication complex (pre_RC) and may be involved in the formation of replication forks and in the recruitment of other DNA replicatio…	2961.95	-0.529209	7.48696	59.6217	1.1496e-14	2.84334e-13					205.488	207.246	222.496	140.016	159.455	141.051
ENSG00000145623	OSMR	oncostatin M receptor	This gene encodes a member of the type I cytokine receptor family. The encoded protein heterodimerizes with interleukin 6 signal transducer to form the type II oncostatin M receptor and with interleukin 31 receptor A to form the interleukin 31 receptor, and thus transduces oncostatin M and interleukin 31 induced signaling events. Mutations in this gene have been associated with familial primary l…	2956.8	0.473461	6.71696	59.5577	1.18763e-14	2.93226e-13					83.1493	84.5526	96.4427	121.806	118.076	126.411
ENSG00000068885	IFT80	intraflagellar transport 80	The protein encoded by this gene is part of the intraflagellar transport complex B and is necessary for the function of motile and sensory cilia. Defects in this gene are a cause of asphyxiating thoracic dystrophy 2 (ATD2). Three transcript variants encoding two different isoforms have been found for this gene.[provided by RefSeq, Jun 2010].	2950.98	0.662651	3.91306	59.4851	1.23222e-14	3.03704e-13					11.5864	10.6154	12.471	18.5137	18.7788	17.6735
ENSG00000100605	ITPK1	inositol-tetrakisphosphate 1-kinase		2948.93	-0.460891	5.37007	59.4596	1.2483e-14	3.07129e-13					47.7086	49.7441	45.855	34.397	35.1855	34.6246
ENSG00000110422	HIPK3	homeodomain interacting protein kinase 3		2946.34	0.488675	6.78302	59.4273	1.26898e-14	3.11675e-13					88.9425	86.0338	99.7683	136.374	125.521	123.377
ENSG00000102007	PLP2	proteolipid protein 2 (colonic epithelium-enriched)	This gene encodes an integral membrane protein that localizes to the endoplasmic reticulum in colonic epithelial cells. The encoded protein can multimerize and may function as an ion channel. A polymorphism in the promoter of this gene may be linked to an increased risk of X-linked mental retardation. A pseudogene of this gene is found on chromosome 5. [provided by RefSeq, Jan 2010]. Sequence Not…	2945.46	-0.547273	5.94952	59.4163	1.27606e-14	3.12869e-13					78.7193	73.4435	67.3436	49.6734	54.2937	46.7119
ENSG00000211772	TRBC2	T cell receptor beta constant 2		2944.9	-0.851386	3.46721	59.4094	1.28058e-14	3.13431e-13					12.3815	15.6145	14.3257	7.68875	8.17042	7.60873
ENSG00000130520	LSM4	LSM4 homolog, U6 small nuclear RNA and mRNA degradation associated	This gene encodes a member of the LSm family of RNA-binding proteins. LSm proteins form stable heteromers that bind specifically to the 3_-terminal oligo(U) tract of U6 snRNA and may play a role in pre-mRNA splicing by mediating U4/U6 snRNP formation. Alternatively spliced transcript variants encoding multiple isoforms have been observed for this gene. [provided by RefSeq, Nov 2011].	2936.74	-0.463381	6.66373	59.3077	1.34848e-14	3.29479e-13					122.225	121.521	108.274	85.9926	88.4909	81.1919
ENSG00000173889	PHC3	polyhomeotic homolog 3 (Drosophila)		2934.13	0.466352	6.05252	59.2752	1.37097e-14	3.34393e-13					53.1611	53.5088	60.3726	78.7085	74.9833	76.7615
ENSG00000164032	H2AFZ	H2A histone family member Z	Histones are basic nuclear proteins that are responsible for the nucleosome structure of the chromosomal fiber in eukaryotes. Nucleosomes consist of approximately 146 bp of DNA wrapped around a histone octamer composed of pairs of each of the four core histones (H2A, H2B, H3, and H4). The chromatin fiber is further compacted through the interaction of a linker histone, H1, with the DNA between th…	2929.54	-0.52084	8.49656	59.2181	1.41131e-14	3.43638e-13					449.711	428.009	398.817	299.305	302.767	287.832
ENSG00000172201	ID4	inhibitor of DNA binding 4, dominant negative helix-loop-helix protein	This gene encodes a member of the inhibitor of DNA binding (ID) protein family. These proteins are basic helix-loop-helix transcription factors which can act as tumor suppressors but lack DNA binding activity. Consequently, the activity of the encoded protein depends on the protein binding partner. [provided by RefSeq, Dec 2011]. Sequence Note: This RefSeq record was created from transcript and g…	2924.22	-0.55976	4.56443	59.1517	1.45972e-14	3.54812e-13					28.8524	27.2173	28.2037	20.3347	18.1858	18.5403
ENSG00000070540	WIPI1	WD repeat domain, phosphoinositide interacting 1	WD40 repeat proteins are key components of many essential biologic functions. They regulate the assembly of multiprotein complexes by presenting a beta-propeller platform for simultaneous and reversible protein-protein interactions. Members of the WIPI subfamily of WD40 repeat proteins, such as WIPI1, have a 7-bladed propeller structure and contain a conserved motif for interaction with phospholi…	2922.72	0.437201	5.68288	59.1331	1.4736e-14	3.5757e-13					42.8242	44.8684	43.0411	59.1325	57.127	60.4846
ENSG00000120129	DUSP1	dual specificity phosphatase 1	The expression of DUSP1 gene is induced in human skin fibroblasts by oxidative/heat stress and growth factors. It specifies a protein with structural features similar to members of the non-receptor-type protein-tyrosine phosphatase family, and which has significant amino-acid sequence similarity to a Tyr/Ser-protein phosphatase encoded by the late gene H1 of vaccinia virus. The bacterially expres…	2921.3	-0.635222	5.33745	59.1154	1.48692e-14	3.60183e-13					53.2178	45.0536	49.0527	30.0468	29.1895	35.3951
ENSG00000128656	CHN1	chimerin 1	This gene encodes GTPase-activating protein for ras-related p21-rac and a phorbol ester receptor. It is predominantly expressed in neurons, and plays an important role in neuronal signal-transduction mechanisms. Mutations in this gene are associated with Duane_s retraction syndrome 2 (DURS2). Alternatively spliced transcript variants encoding different isoforms have been described for this gene. …	2915.29	0.58137	4.24668	59.0406	1.54453e-14	3.73207e-13					14.483	14.7504	16.1164	22.4087	22.864	22.5373
ENSG00000073111	MCM2	minichromosome maintenance complex component 2	The protein encoded by this gene is one of the highly conserved mini-chromosome maintenance proteins (MCM) that are involved in the initiation of eukaryotic genome replication. The hexameric protein complex formed by MCM proteins is a key component of the pre-replication complex (pre_RC) and may be involved in the formation of replication forks and in the recruitment of other DNA replication rela…	2915.15	-0.441377	5.96435	59.0387	1.54598e-14	3.73207e-13					71.2222	72.8263	71.1169	50.5333	56.4022	51.9128
ENSG00000177105	RHOG	ras homolog family member G	This gene encodes a member of the Rho family of small GTPases, which cycle between inactive GDP-bound and active GTP-bound states and function as molecular switches in signal transduction cascades. Rho proteins promote reorganization of the actin cytoskeleton and regulate cell shape, attachment, and motility. The encoded protein facilitates translocation of a functional guanine nucleotide exchang…	2912.83	-0.507017	5.74617	59.0099	1.56879e-14	3.78065e-13					65.6562	65.914	57.111	45.5761	42.8947	44.2559
ENSG00000156466	GDF6	growth differentiation factor 6	This gene encodes a member of the bone morphogenetic protein (BMP) family and the TGF-beta superfamily of secreted signaling molecules. It is required for normal formation of some bones and joints in the limbs, skull, and axial skeleton. Mutations in this gene result in colobomata, which are congenital abnormalities in ocular development, and in Klippel-Feil syndrome (KFS), which is a congenital …	2908.63	-1.14225	2.39852	58.9576	1.61109e-14	3.87596e-13					6.13397	7.83809	7.48262	3.38912	2.89918	3.3228
ENSG00000091136	LAMB1	laminin subunit beta 1	Laminins, a family of extracellular matrix glycoproteins, are the major noncollagenous constituent of basement membranes. They have been implicated in a wide variety of biological processes including cell adhesion, differentiation, migration, signaling, neurite outgrowth and metastasis. Laminins are composed of 3 non identical chains: laminin alpha, beta and gamma (formerly A, B1, and B2, respect…	2905.61	0.599924	9.30516	58.92	1.64215e-14	3.94397e-13					453.97	504.106	550.58	768.065	734.876	783.266
ENSG00000184216	IRAK1	interleukin 1 receptor associated kinase 1	This gene encodes the interleukin-1 receptor-associated kinase 1, one of two putative serine/threonine kinases that become associated with the interleukin-1 receptor (IL1R) upon stimulation. This gene is partially responsible for IL1-induced upregulation of the transcription factor NF-kappa B. Alternatively spliced transcript variants encoding different isoforms have been found for this gene. [pr…	2899.97	-0.485208	7.4689	58.8497	1.70189e-14	4.08049e-13					203.614	211.628	204.205	142.596	157.808	142.495
ENSG00000165288	BRWD3	bromodomain and WD repeat domain containing 3	The protein encoded by this gene contains a bromodomain and several WD repeats. It is thought to have a chromatin-modifying function, and may thus play a role in transcription. Mutations in this gene cause mental retardation X-linked type 93, which is also referred to as mental retardation X-linked with macrocephaly. This gene is also associated with translocations in patients with B-cell chronic…	2888.87	0.569838	4.29448	58.7114	1.82577e-14	4.37007e-13					15.8461	15.3676	15.7966	22.611	24.3136	23.067
ENSG00000054267	ARID4B	AT-rich interaction domain 4B	This gene encodes a protein with sequence similarity to retinoblastoma-binding protein-1. The encoded protein is a subunit of the histone deacetylase-dependant SIN3A transcriptional corepressor complex, which functions in diverse cellular processes including proliferation, differentiation, apoptosis, oncogenesis, and cell fate determination. The gene product is recognized by IgG antibody isolated…	2877.27	0.420407	5.88267	58.567	1.96489e-14	4.69509e-13					51.3436	48.5714	51.2272	67.4789	65.8246	68.8157
ENSG00000144891	AGTR1	angiotensin II receptor, type 1	Angiotensin II is a potent vasopressor hormone and a primary regulator of aldosterone secretion. It is an important effector controlling blood pressure and volume in the cardiovascular system. It acts through at least two types of receptors. This gene encodes the type 1 receptor which is thought to mediate the major cardiovascular effects of angiotensin II. This gene may play a role in the genera…	2870.96	-1.51834	2.3807	58.4884	2.0449e-14	4.878e-13					9.82571	6.48031	6.3954	3.03503	2.7674	2.16704
ENSG00000171617	ENC1	ectodermal-neural cortex 1 (with BTB domain)	This gene encodes a member of the kelch-related family of actin-binding proteins. The encoded protein plays a role in the oxidative stress response as a regulator of the transcription factor Nrf2, and expression of this gene may play a role in malignant transformation. Alternatively spliced transcript variants encoding multiple isoforms have been observed for this gene. [provided by RefSeq, Feb 2…	2866.36	-0.630804	5.44234	58.431	2.10542e-14	5.0139e-13					51.1164	48.88	58.3261	37.7356	31.0344	33.1799
ENSG00000181649	PHLDA2	pleckstrin homology-like domain, family A, member 2	This gene is located in a cluster of imprinted genes on chromosome 11p15.5, which is considered to be an important tumor suppressor gene region. Alterations in this region may be associated with the Beckwith-Wiedemann syndrome, Wilms tumor, rhabdomyosarcoma, adrenocortical carcinoma, and lung, ovarian, and breast cancer. This gene has been shown to be imprinted, with preferential expression from …	2861.01	-0.647339	6.07303	58.3644	2.17797e-14	5.17792e-13					87.6362	87.8853	70.4773	47.8018	56.2704	53.2611
ENSG00000174197	MGA	MGA, MAX dimerization protein		2857.61	0.737245	4.21341	58.3221	2.22535e-14	5.28165e-13					14.767	11.9731	14.7734	23.5215	20.7555	24.7043
ENSG00000171298	GAA	glucosidase, alpha; acid	This gene encodes acid alpha-glucosidase, which is essential for the degradation of glycogen to glucose in lysosomes. Different forms of acid alpha-glucosidase are obtained by proteolytic processing. Defects in this gene are the cause of glycogen storage disease II, also known as Pompe_s disease, which is an autosomal recessive disorder with a broad clinical spectrum. Three transcript variants en…	2847.6	0.475103	5.78274	58.1974	2.37096e-14	5.61777e-13					46.6295	47.0285	44.3841	66.5684	59.1037	65.83
ENSG00000114251	WNT5A	wingless-type MMTV integration site family member 5A	The WNT gene family consists of structurally related genes which encode secreted signaling proteins. These proteins have been implicated in oncogenesis and in several developmental processes, including regulation of cell fate and patterning during embryogenesis. This gene encodes a member of the WNT family that signals through both the canonical and non-canonical WNT pathways. This protein is a l…	2842.82	0.415249	6.81403	58.1379	2.44373e-14	5.7805e-13					95.9284	91.4032	101.687	132.53	128.355	124.485
ENSG00000178726	THBD	thrombomodulin	The protein encoded by this intronless gene is an endothelial-specific type I membrane receptor that binds thrombin. This binding results in the activation of protein C, which degrades clotting factors Va and VIIIa and reduces the amount of thrombin generated. Mutations in this gene are a cause of thromboembolic disease, also known as inherited thrombophilia. [provided by RefSeq, Jul 2008]. Publi…	2842.44	-2.26209	0.323306	58.1332	2.4496e-14	5.78466e-13					1.76068	2.1601	1.85467	0.354087	0.329452	0.481565
ENSG00000169564	PCBP1	poly(rC) binding protein 1	This intronless gene is thought to have been generated by retrotransposition of a fully processed PCBP-2 mRNA. This gene and PCBP-2 have paralogues (PCBP3 and PCBP4) which are thought to have arisen as a result of duplication events of entire genes. The protein encoded by this gene appears to be multifunctional. It along with PCBP-2 and hnRNPK corresponds to the major cellular poly(rC)-binding pr…	2841.79	-0.398137	6.68998	58.1251	2.45966e-14	5.7987e-13					117.795	121.645	112.303	90.191	90.5335	86.3928
ENSG00000164045	CDC25A	cell division cycle 25A	CDC25A is a member of the CDC25 family of phosphatases. CDC25A is required for progression from G1 to the S phase of the cell cycle. It activates the cyclin-dependent kinase CDC2 by removing two phosphate groups. CDC25A is specifically degraded in response to DNA damage, which prevents cells with chromosomal abnormalities from progressing through cell division. CDC25A is an oncogene, although its…	2821.72	-0.517928	4.62589	57.8751	2.79299e-14	6.57356e-13					29.1363	28.1431	29.6107	19.7277	20.0966	20.8036
ENSG00000158711	ELK4	ELK4, ETS-domain protein (SRF accessory protein 1)	This gene is a member of the Ets family of transcription factors and of the ternary complex factor (TCF) subfamily. Proteins of the TCF subfamily form a ternary complex by binding to the the serum response factor and the serum reponse element in the promoter of the c-fos proto-oncogene. The protein encoded by this gene is phosphorylated by the kinases, MAPK1 and MAPK8. Several transcript variants…	2817.14	0.416653	5.99306	57.8181	2.87511e-14	6.75556e-13					54.7513	51.9042	56.7272	72.8914	72.4795	72.6682
ENSG00000176771	NCKAP5	NCK-associated protein 5		2816.12	1.08518	2.67924	57.8053	2.89383e-14	6.78821e-13					3.18058	4.19677	4.7326	7.8405	8.49987	9.1979
ENSG00000163171	CDC42EP3	CDC42 effector protein (Rho GTPase binding) 3	This gene encodes a member of a small family of guanosine triphosphate (GTP) metabolizing proteins that contain a CRIB (Cdc42, Rac interactive binding) domain. Members of this family of proteins act as effectors of CDC42 function. The encoded protein is involved in actin cytoskeleton re-organization during cell shape changes, including pseudopodia formation. A pseudogene of this gene is found on …	2799.93	-0.547988	5.69521	57.6037	3.20624e-14	7.50857e-13					59.863	57.2119	67.0238	39.9107	45.5303	40.7404
ENSG00000143786	CNIH3	cornichon family AMPA receptor auxiliary protein 3		2789.42	-1.14539	2.30443	57.4729	3.4267e-14	8.01156e-13					6.75872	5.7397	7.54658	3.08562	2.89918	3.03386
ENSG00000175155	YPEL2	yippee like 2		2788.64	0.809939	3.08888	57.4632	3.44365e-14	8.03784e-13					5.84999	6.60374	5.81982	11.0273	10.4766	10.4981
ENSG00000144802	NFKBIZ	nuclear factor of kappa light polypeptide gene enhancer in B-cells inhibitor, zeta	This gene is a member of the ankyrin-repeat family and is induced by lipopolysaccharide (LPS). The C-terminal portion of the encoded product which contains the ankyrin repeats, shares high sequence similarity with the I kappa B family of proteins. The latter are known to play a role in inflammatory responses to LPS by their interaction with NF-B proteins through ankyrin-repeat domains. Studies in…	2785.61	-0.688021	5.36642	57.4254	3.5104e-14	8.18011e-13					54.013	42.2146	56.1516	31.3114	30.9026	32.313
ENSG00000159176	CSRP1	cysteine and glycine rich protein 1	This gene encodes a member of the cysteine-rich protein (CSRP) family. This gene family includes a group of LIM domain proteins, which may be involved in regulatory processes important for development and cellular differentiation. The LIM/double zinc-finger motif found in this gene product occurs in proteins with critical functions in gene regulation, cell growth, and somatic differentiation. Alt…	2782.15	-0.474243	9.29395	57.3823	3.58829e-14	8.34781e-13					728.181	723.881	737.454	514.286	528.837	532.997
ENSG00000141522	ARHGDIA	Rho GDP dissociation inhibitor (GDI) alpha	This gene encodes a protein that plays a key role in the regulation of signaling through Rho GTPases. The encoded protein inhibits the disassociation of Rho family members from GDP (guanine diphosphate), thereby maintaining these factors in an inactive state. Activity of this protein is important in a variety of cellular processes, and expression of this gene may be altered in tumors. Mutations i…	2775.88	-0.534594	8.51735	57.3042	3.73356e-14	8.67146e-13					436.193	459.978	403.934	290.149	314.561	293.081
ENSG00000134247	PTGFRN	prostaglandin F2 receptor inhibitor		2774.73	0.512457	6.19575	57.2899	3.76077e-14	8.72028e-13					54.7513	62.211	64.2098	85.942	80.9135	91.0159
ENSG00000133858	ZFC3H1	zinc finger, C3H1-type containing		2763.03	0.46287	6.94705	57.1443	4.04987e-14	9.37522e-13					102.176	97.7601	111.088	143.304	142.521	142.736
ENSG00000181072	CHRM2	cholinergic receptor, muscarinic 2	The muscarinic cholinergic receptors belong to a larger family of G protein-coupled receptors. The functional diversity of these receptors is defined by the binding of acetylcholine to these receptors and includes cellular responses such as adenylate cyclase inhibition, phosphoinositide degeneration, and potassium channel mediation. Muscarinic receptors influence many effects of acetylcholine in …	2758.09	0.658672	4.81777	57.0827	4.17865e-14	9.65748e-13					19.7082	22.5885	22.9595	33.6383	38.2165	31.3981
ENSG00000104093	DMXL2	Dmx-like 2	This gene encodes a protein with 12 WD domains. Proteins with WD domains are involved in many functions including participation in signal transduction pathways. Participation of the encoded protein in regulation of the Notch signaling pathway has been demonstrated in vitro using several human cell lines (PMID:20810660). A gene encoding a similar protein is located on chromosome 5. Multiple transc…	2749.8	0.526089	5.15609	56.9795	4.40375e-14	1.0161e-12					28.0572	28.8219	30.3782	41.327	45.2008	39.4402
ENSG00000186448	ZNF197	zinc finger protein 197	This gene product belongs to the zinc finger protein superfamily, members of which are regulatory proteins characterized by nucleic acid-binding zinc finger domains. The encoded protein contains 20 tandemly arrayed C2H2-type zinc fingers, a Kruppel-associated box (KRAB) domain, and a SCAN box. This transcript turns over rapidly and contains 3_ UTR AUUUA motifs, which are often a hallmark of rapid…	2746.28	0.525301	4.94845	56.9357	4.50302e-14	1.03731e-12					26.2965	23.2057	26.0293	35.7628	37.887	35.3469
ENSG00000013297	CLDN11	claudin 11	This gene encodes a member of the claudin family. Claudins are integral membrane proteins and components of tight junction strands. Tight junction strands serve as a physical barrier to prevent solutes and water from passing freely through the paracellular space between epithelial or endothelial cell sheets, and also play critical roles in maintaining cell polarity and signal transductions. The p…	2742.55	-0.422059	7.26731	56.8892	4.61081e-14	1.06041e-12					176.124	176.079	176.705	130.709	132.572	131.516
ENSG00000173641	HSPB7	heat shock protein family B (small) member 7		2741.48	-1.13534	2.37821	56.8758	4.64221e-14	1.06589e-12					7.72426	7.40607	5.88377	3.03503	3.22863	3.3228
ENSG00000167766	ZNF83	zinc finger protein 83		2740.29	0.478016	5.3053	56.8611	4.67706e-14	1.07215e-12					32.2601	32.8953	33.8317	48.257	43.3559	45.8932
ENSG00000115758	ODC1	ornithine decarboxylase 1	This gene encodes the rate-limiting enzyme of the polyamine biosynthesis pathway which catalyzes ornithine to putrescine. The activity level for the enzyme varies in response to growth-promoting stimuli and exhibits a high turnover rate in comparison to other mammalian proteins. Originally localized to both chromosomes 2 and 7, the gene encoding this enzyme has been determined to be located on 2p…	2731.88	-0.46093	7.93577	56.7563	4.93311e-14	1.12901e-12					283.753	277.974	288.752	209.569	210.191	198.261
ENSG00000196865	NHLRC2	NHL repeat containing 2		2728.01	0.512436	5.01898	56.7081	5.05539e-14	1.15512e-12					26.8077	26.1064	26.7967	37.1791	40.7203	36.2137
ENSG00000127445	PIN1	peptidylprolyl cis/trans isomerase, NIMA-interacting 1	Peptidyl-prolyl cis/trans isomerases (PPIases) catalyze the cis/trans isomerization of peptidyl-prolyl peptide bonds. This gene encodes one of the PPIases, which specifically binds to phosphorylated ser/thr-pro motifs to catalytically regulate the post-phosphorylation conformation of its substrates. The conformational regulation catalyzed by this PPIase has a profound impact on key proteins invol…	2716.56	-0.386065	6.16801	56.5656	5.43558e-14	1.23998e-12					81.2183	82.3308	80.4542	61.3076	62.9254	62.5554
ENSG00000100979	PLTP	phospholipid transfer protein	The protein encoded by this gene is one of at least two lipid transfer proteins found in human plasma. The encoded protein transfers phospholipids from triglyceride-rich lipoproteins to high density lipoprotein (HDL). In addition to regulating the size of HDL particles, this protein may be involved in cholesterol metabolism. At least two transcript variants encoding different isoforms have been f…	2715.76	0.45142	5.85497	56.5556	5.46322e-14	1.24427e-12					49.9237	49.1886	47.3899	69.8057	62.3983	67.8044
ENSG00000129911	KLF16	Kruppel-like factor 16		2709.88	-0.515958	5.24587	56.4823	5.67058e-14	1.28942e-12					43.0514	48.5714	41.9538	30.8056	31.7592	30.9165
ENSG00000117139	KDM5B	lysine (K)-specific demethylase 5B		2707.15	0.4117	6.62826	56.4484	5.76918e-14	1.30972e-12					82.411	82.0222	90.1112	116.191	109.773	112.301
ENSG00000177200	CHD9	chromodomain helicase DNA binding protein 9		2699.33	0.558739	5.98707	56.351	6.06228e-14	1.37405e-12					46.9703	48.3246	58.3261	75.117	78.5414	72.5719
ENSG00000147862	NFIB	nuclear factor I/B		2685.06	-1.11765	2.04442	56.1733	6.6355e-14	1.50156e-12					5.33882	5.12253	6.07563	2.47861	2.7674	2.40783
ENSG00000163661	PTX3	pentraxin 3		2682.49	-0.419848	7.03372	56.1414	6.74423e-14	1.52372e-12					149.885	147.134	152.466	109.463	113.463	113.12
ENSG00000123933	MXD4	MAX dimerization protein 4	This gene is a member of the MAD gene family . The MAD genes encode basic helix-loop-helix-leucine zipper proteins that heterodimerize with MAX protein, forming a transcriptional repression complex. The MAD proteins compete for MAX binding with MYC, which heterodimerizes with MAX forming a transcriptional activation complex. Studies in rodents suggest that the MAD genes are tumor suppressors and …	2681.76	0.485744	7.52116	56.1322	6.77567e-14	1.52837e-12					151.305	164.291	143.257	216.701	213.156	212.707
ENSG00000173209	AHSA2	AHA1, activator of heat shock 90kDa protein ATPase homolog 2 (yeast)		2680.6	0.584285	5.35285	56.1178	6.82564e-14	1.53719e-12					33.9072	34.6234	29.3549	50.2298	44.2784	52.0091
ENSG00000133639	BTG1	B-cell translocation gene 1, anti-proliferative	This gene is a member of an anti-proliferative gene family that regulates cell growth and differentiation. Expression of this gene is highest in the G0/G1 phases of the cell cycle and downregulated when cells progressed through G1. The encoded protein interacts with several nuclear receptors, and functions as a coactivator of cell differentiation. This locus has been shown to be involved in a t(8…	2667.25	-0.463509	6.46233	55.9517	7.4275e-14	1.67006e-12					110.298	93.6867	102.199	73.3972	75.3128	73.535
ENSG00000275023	MLLT6	myeloid/lymphoid or mixed-lineage leukemia; translocated to, 6		2662.87	0.424551	5.86958	55.8971	7.63668e-14	1.71436e-12					47.7086	52.3362	49.5004	65.8602	66.2858	68.3823
ENSG00000184226	PCDH9	protocadherin 9	This gene encodes a member of the protocadherin family, and cadherin superfamily, of transmembrane proteins containing cadherin domains. These proteins mediate cell adhesion in neural tissues in the presence of calcium. The encoded protein may be involved in signaling at neuronal synaptic junctions. Sharing a characteristic with other protocadherin genes, this gene has a notably large exon that e…	2661.07	-0.60064	4.86623	55.8746	7.72428e-14	1.73127e-12					35.8383	31.0438	38.2445	23.5215	22.6663	23.067
ENSG00000145912	NHP2	NHP2 ribonucleoprotein	This gene is a member of the H/ACA snoRNPs (small nucleolar ribonucleoproteins) gene family. snoRNPs are involved in various aspects of rRNA processing and modification and have been classified into two families: C/D and H/ACA. The H/ACA snoRNPs also include the DKC1, NOLA1 and NOLA3 proteins. These four H/ACA snoRNP proteins localize to the dense fibrillar components of nucleoli and to coiled (C…	2659.83	-0.502725	5.29622	55.8592	7.78498e-14	1.74211e-12					46.8567	47.4605	43.2969	31.6149	35.0537	30.8683
ENSG00000197969	VPS13A	vacuolar protein sorting 13 homolog A (S. cerevisiae)	The protein encoded by this gene may control steps in the cycling of proteins through the trans-Golgi network to endosomes, lysosomes and the plasma membrane. Mutations in this gene cause the autosomal recessive disorder, chorea-acanthocytosis. Alternative splicing of this gene results in multiple transcript variants. [provided by RefSeq, Jul 2008].	2658	0.527123	5.15444	55.8365	7.87564e-14	1.7596e-12					28.2844	26.7236	32.2968	41.5294	41.6428	42.4741
ENSG00000000971	CFH	complement factor H	This gene is a member of the Regulator of Complement Activation (RCA) gene cluster and encodes a protein with twenty short consensus repeat (SCR) domains. This protein is secreted into the bloodstream and has an essential role in the regulation of complement activation, restricting this innate defense mechanism to microbial infections. Mutations in this gene have been associated with hemolytic-ur…	2656.71	0.553893	5.53244	55.8204	7.94048e-14	1.77128e-12					34.532	36.9069	40.9945	56.7551	50.3403	57.4026
ENSG00000068383	INPP5A	inositol polyphosphate-5-phosphatase A	The protein encoded by this gene is a membrane-associated type I inositol 1,4,5-trisphosphate (InsP3) 5-phosphatase. InsP3 5-phosphatases hydrolyze Ins(1,4,5)P3, which mobilizes intracellular calcium and acts as a second messenger mediating cell responses to various stimulation. [provided by RefSeq, Jul 2008].	2656.4	-0.437468	5.57804	55.8165	7.95598e-14	1.77193e-12					54.013	53.3237	57.1749	39.4048	41.0497	41.0294
ENSG00000169855	ROBO1	roundabout guidance receptor 1	Bilateral symmetric nervous systems have special midline structures that establish a partition between the two mirror image halves. Some axons project toward and across the midline in response to long-range chemoattractants emanating from the midline. The product of this gene is a member of the immunoglobulin gene superfamily and encodes an integral membrane protein that functions in axon guidanc…	2652.92	0.500908	6.83191	55.7731	8.13354e-14	1.80862e-12					88.4882	90.2306	104.053	132.074	135.866	132.093
ENSG00000149923	PPP4C	protein phosphatase 4 catalytic subunit		2650.56	-0.373312	6.54955	55.7438	8.25573e-14	1.8329e-12					105.186	108.622	102.966	80.7824	82.1654	81.6735
ENSG00000113594	LIFR	leukemia inhibitory factor receptor alpha	This gene encodes a protein that belongs to the type I cytokine receptor family. This protein combines with a high-affinity converter subunit, gp130, to form a receptor complex that mediates the action of the leukemia inhibitory factor, a polyfunctional cytokine that is involved in cellular differentiation, proliferation and survival in the adult and the embryo. Mutations in this gene cause Schwa…	2649.67	0.556816	4.56151	55.7328	8.3023e-14	1.84034e-12					18.6859	17.5894	20.7851	28.2764	28.0034	27.5937
ENSG00000115993	TRAK2	trafficking protein, kinesin binding 2		2637.53	0.404671	6.01485	55.5815	8.96619e-14	1.98438e-12					55.6601	54.3111	56.7912	74.0042	71.0958	75.365
ENSG00000140859	KIFC3	kinesin family member C3	KIFC3 belongs to the large superfamily of kinesins, molecular motors that use the energy of ATP hydrolysis to translocate cargoes along microtubules. Members share extensive homology within a globular domain containing the microtubule- and ATP-binding sites and have a coiled-coil stalk domain that mediates oligomerization. Different kinesin family members participate in specific and diverse motil…	2634.03	-0.393731	6.64903	55.538	9.16679e-14	2.0256e-12					109.616	115.967	115.885	83.1093	89.7428	87.2115
ENSG00000100138	SNU13	SNU13 homolog, small nuclear ribonucleoprotein (U4/U6.U5)	Originally named because of its sequence similarity to the Saccharomyces cerevisiae NHP2 (non-histone protein 2), this protein appears to be a highly conserved nuclear protein that is a component of the [U4/U6.U5] tri-snRNP. It binds to the 5_ stem-loop of U4 snRNA. Two transcript variants encoding the same protein have been found for this gene. [provided by RefSeq, Jul 2008].	2631.07	-0.395961	6.72819	55.5011	9.34048e-14	2.06075e-12					126.825	117.88	116.204	92.265	93.1691	89.1378
ENSG00000153404	PLEKHG4B	pleckstrin homology and RhoGEF domain containing G4B		2630.62	-0.621836	4.32135	55.4956	9.36698e-14	2.06337e-12					22.7184	26.6001	23.0874	15.5292	15.2207	16.1806
ENSG00000116871	MAP7D1	MAP7 domain containing 1		2629.48	-0.520579	7.78991	55.4814	9.43498e-14	2.07511e-12					254.957	279.764	247.182	174.514	193.323	177.505
ENSG00000176994	SMCR8	Smith-Magenis syndrome chromosome region, candidate 8		2627.98	0.375741	6.45324	55.4626	9.52519e-14	2.09168e-12					73.5508	77.8254	77.1925	98.7903	98.8357	98.8172
ENSG00000113645	WWC1	WW and C2 domain containing 1	The protein encoded by this gene is a cytoplasmic phosphoprotein that interacts with PRKC-zeta and dynein light chain-1. Alleles of this gene have been found that enhance memory in some individuals. Three transcript variants encoding different isoforms have been found for this gene. [provided by RefSeq, Mar 2010].	2621.61	-0.89472	2.66875	55.3834	9.91705e-14	2.17435e-12					8.40581	8.20839	7.80239	4.50196	4.34877	4.28593
ENSG00000102879	CORO1A	coronin, actin binding protein, 1A	This gene encodes a member of the WD repeat protein family. WD repeats are minimally conserved regions of approximately 40 amino acids typically bracketed by gly-his and trp-asp (GH-WD), which may facilitate formation of heterotrimeric or multiprotein complexes. Members of this family are involved in a variety of cellular processes, including cell cycle progression, signal transduction, apoptosis…	2617.56	-0.912386	3.22369	55.333	1.01748e-13	2.2274e-12					10.9616	11.356	13.878	6.17123	7.11617	6.01957
ENSG00000146112	PPP1R18	protein phosphatase 1 regulatory subunit 18	Protein phosphatase-1 (PP1; see MIM 176875) interacts with regulatory subunits that target the enzyme to different cellular locations and change its activity toward specific substrates. Phostensin is a regulatory subunit that targets PP1 to F-actin (see MIM 102610) cytoskeleton (Kao et al., 2007 [PubMed 17374523]).[supplied by OMIM, Mar 2008].	2614.11	-0.42602	7.31497	55.2901	1.03993e-13	2.27301e-12					184.019	182.189	181.054	132.277	139.029	136.187
ENSG00000049541	RFC2	replication factor C subunit 2	This gene encodes a member of the activator 1 small subunits family. The elongation of primed DNA templates by DNA polymerase delta and epsilon requires the action of the accessory proteins, proliferating cell nuclear antigen (PCNA) and replication factor C (RFC). Replication factor C, also called activator 1, is a protein complex consisting of five distinct subunits. This gene encodes the 40 kD …	2610.49	-0.546471	4.53645	55.2449	1.06408e-13	2.3222e-12					27.7164	27.2173	27.1805	17.6032	20.426	18.4921
ENSG00000164463	CREBRF	CREB3 regulatory factor		2578.77	0.523644	5.33566	54.85	1.30086e-13	2.83455e-12					35.5543	30.9203	32.4247	47.65	50.4721	44.5448
ENSG00000100376	FAM118A	family with sequence similarity 118 member A		2575.07	0.405159	6.70188	54.804	1.3317e-13	2.89727e-12					88.1474	91.0946	89.4077	122.666	110.762	121.788
ENSG00000024048	UBR2	ubiquitin protein ligase E3 component n-recognin 2	This gene encodes an E3 ubiquitin ligase of the N-end rule proteolytic pathway that targets proteins with destabilizing N-terminal residues for polyubiquitylation and proteasome-mediated degradation. Alternative splicing results in multiple transcript variants.[provided by RefSeq, May 2010].	2571.87	0.458223	5.68097	54.7642	1.35893e-13	2.95195e-12					41.6315	42.2146	45.6632	57.9691	57.3247	62.2664
ENSG00000055609	KMT2C	lysine (K)-specific methyltransferase 2C	This gene is a member of the myeloid/lymphoid or mixed-lineage leukemia (MLL) family and encodes a nuclear protein with an AT hook DNA-binding domain, a DHHC-type zinc finger, six PHD-type zinc fingers, a SET domain, a post-SET domain and a RING-type zinc finger. This protein is a member of the ASC-2/NCOA6 complex (ASCOM), which possesses histone methylation activity and is involved in transcript…	2558.54	0.409158	6.03156	54.5983	1.47865e-13	3.20708e-12					54.013	58.0759	56.2795	72.8914	73.9291	76.5689
ENSG00000163520	FBLN2	fibulin 2	This gene encodes an extracellular matrix protein, which belongs to the fibulin family. This protein binds various extracellular ligands and calcium. It may play a role during organ development, in particular, during the differentiation of heart, skeletal and neuronal structures. Alternatively spliced transcript variants encoding different isoforms have been identified. [provided by RefSeq, Jul 2…	2554.7	0.502416	7.19162	54.5505	1.51504e-13	3.28096e-12					109.275	126.644	126.885	174.211	165.385	173.941
ENSG00000135636	DYSF	dysferlin	The protein encoded by this gene belongs to the ferlin family and is a skeletal muscle protein found associated with the sarcolemma. It is involved in muscle contraction and contains C2 domains that play a role in calcium-mediated membrane fusion events, suggesting that it may be involved in membrane regeneration and repair. In addition, the protein encoded by this gene binds caveolin-3, a skelet…	2549.74	-1.45864	1.67485	54.4888	1.5634e-13	3.38049e-12					4.88446	4.01162	4.66864	1.71985	2.24028	1.1076
ENSG00000133138	TBC1D8B	TBC1 domain family member 8B	This gene encodes a protein with a TBC (Tre-2/Bub2/CDC16) domain. Some mammalian proteins with this domain have been shown to function as Rab-GAPs by binding to specific Rab proteins and affecting their GTPase activity. Alternative splicing results in multiple transcript variants. [provided by RefSeq, Sep 2011].	2545.66	0.610207	4.30085	54.4379	1.6044e-13	3.45926e-12					14.9941	14.7504	16.692	22.6616	25.5655	22.8744
ENSG00000111670	GNPTAB	N-acetylglucosamine-1-phosphate transferase, alpha and beta subunits	This gene encodes two of three subunit types of the membrane-bound enzyme N-acetylglucosamine-1-phosphotransferase, a heterohexameric complex composed of two alpha, two beta, and two gamma subunits. The encoded protein is proteolytically cleaved at the Lys928-Asp929 bond to yield mature alpha and beta polypeptides while the gamma subunits are the product of a distinct gene (GeneID 84572). In the …	2545.62	0.50538	5.19449	54.4375	1.60473e-13	3.45926e-12					30.0451	28.4516	31.9131	40.4165	45.3985	42.763
ENSG00000135476	ESPL1	extra spindle pole bodies like 1, separase	Stable cohesion between sister chromatids before anaphase and their timely separation during anaphase are critical for chromosome inheritance. In vertebrates, sister chromatid cohesion is released in 2 steps via distinct mechanisms. The first step involves phosphorylation of STAG1 (MIM 604358) or STAG2 (MIM 300826) in the cohesin complex. The second step involves cleavage of the cohesin subunit S…	2544.2	-0.432546	5.70054	54.4198	1.61923e-13	3.48518e-12					58.4999	61.2852	58.9656	41.934	46.1233	44.593
ENSG00000130962	PRRG1	proline rich Gla (G-carboxyglutamic acid) 1	This gene encodes a vitamin K-dependent, gamma-carboxyglutamic acid (Gla)-containing, single-pass transmembrane protein. This protein contains a Gla domain at the N-terminus, preceded by a propeptide sequence required for post-translational gamma-carboxylation of specific glutamic acid residues by a vitamin K-dependent gamma-carboxylase. The C-terminus is proline-rich containing PPXY and PXXP mot…	2537.27	0.639805	4.43092	54.3335	1.6919e-13	3.63604e-12					17.0956	14.8121	18.3548	24.2297	27.2128	26.9677
ENSG00000166402	TUB	tubby bipartite transcription factor	This gene encodes a member of the Tubby family of bipartite transcription factors. The encoded protein may play a role in obesity and sensorineural degradation. The crystal structure has been determined for a similar protein in mouse, and it functions as a membrane-bound transcription regulator that translocates to the nucleus in response to phosphoinositide hydrolysis. Two transcript variants en…	2535.57	0.490113	4.88188	54.3124	1.71023e-13	3.66983e-12					24.0247	25.8595	23.4072	33.9418	33.8677	35.058
ENSG00000125730	C3	complement component 3	Complement component C3 plays a central role in the activation of complement system. Its activation is required for both classical and alternative complement activation pathways. A peptide (C3a) derived from the encoded protein has antimicrobial activity, so people with C3 deficiency are susceptible to bacterial infection. [provided by RefSeq, Nov 2014]. Publication Note: This RefSeq record inclu…	2531.26	0.784324	3.12632	54.2586	1.75763e-13	3.76582e-12					6.53154	5.86314	6.58727	11.3814	10.4107	10.8352
ENSG00000167900	TK1	thymidine kinase 1, soluble		2528.69	-0.465893	7.02147	54.2267	1.78639e-13	3.82162e-12					144.432	158.428	148.757	105.872	116.099	105.318
ENSG00000153944	MSI2	musashi RNA binding protein 2	This gene encodes a protein containing two conserved tandem RNA recognition motifs. Similar proteins in other species function as RNA-binding proteins and play central roles in posttranscriptional gene regulation. Two transcript variants encoding distinct isoforms have been identified for this gene. [provided by RefSeq, Jul 2008].	2527.17	0.446426	5.8397	54.2078	1.80372e-13	3.85286e-12					48.5606	45.4239	51.0353	64.7474	68.9873	64.1445
ENSG00000138496	PARP9	poly(ADP-ribose) polymerase family member 9		2520.47	1.05374	2.26954	54.1244	1.88189e-13	4.01375e-12					2.95339	2.83899	3.38956	6.2724	5.93014	6.74192
ENSG00000155366	RHOC	ras homolog family member C	This gene encodes a member of the Rho family of small GTPases, which cycle between inactive GDP-bound and active GTP-bound states and function as molecular switches in signal transduction cascades. Rho proteins promote reorganization of the actin cytoskeleton and regulate cell shape, attachment, and motility. The protein encoded by this gene is prenylated at its C-terminus, and localizes to the c…	2519.86	-0.464173	7.76575	54.1168	1.88923e-13	4.02332e-12					256.264	263.1	237.269	184.631	182.78	181.117
ENSG00000118508	RAB32	RAB32, member RAS oncogene family	Small GTP-binding proteins of the RAB family, such as RAB32, play essential roles in vesicle and granule targeting (Bao et al., 2002 [PubMed 11784320]).[supplied by OMIM, Aug 2009].	2519.37	-0.456183	5.57735	54.1107	1.89509e-13	4.02971e-12					57.7615	54.8049	52.826	42.1869	38.48	39.7773
ENSG00000165219	GAPVD1	GTPase activating protein and VPS9 domains 1		2518.44	0.426289	6.0332	54.0991	1.90627e-13	4.04739e-12					52.9339	56.5947	58.0063	76.7863	71.6888	76.1837
ENSG00000008869	HEATR5B	HEAT repeat containing 5B		2515.08	0.478139	5.07769	54.0573	1.94732e-13	4.12832e-12					28.0572	27.3407	29.0991	40.3659	37.0304	39.9699
ENSG00000179262	RAD23A	RAD23 homolog A, nucleotide excision repair protein	The protein encoded by this gene is one of two human homologs of Saccharomyces cerevisiae Rad23, a protein involved in nucleotide excision repair. Proteins in this family have a modular domain structure consisting of an ubiquitin-like domain (UbL), ubiquitin-associated domain 1 (UbA1), XPC-binding domain and UbA2. The protein encoded by this gene plays an important role in nucleotide excision rep…	2511.93	-0.429721	6.37232	54.0181	1.98656e-13	4.19804e-12					96.1556	96.7726	91.7101	66.6695	75.8399	69.2973
ENSG00000103187	COTL1	coactosin-like F-actin binding protein 1	This gene encodes one of the numerous actin-binding proteins which regulate the actin cytoskeleton. This protein binds F-actin, and also interacts with 5-lipoxygenase, which is the first committed enzyme in leukotriene biosynthesis. Although this gene has been reported to map to chromosome 17 in the Smith-Magenis syndrome region, the best alignments for this gene are to chromosome 16. The Smith-M…	2511.83	-0.466273	9.17928	54.0169	1.98777e-13	4.19804e-12					672.237	682.222	662.947	480.901	502.415	477.135
ENSG00000182492	BGN	biglycan	The protein encoded by this gene is a small cellular or pericellular matrix proteoglycan that is closely related in structure to two other small proteoglycans, decorin and fibromodulin. The encoded protein and decorin are thought to be the result of a gene duplication. Decorin contains one attached glycosaminoglycan chain, while this protein probably contains two chains. For this reason, this pro…	2511.72	-0.533192	9.70199	54.0155	1.98914e-13	4.19804e-12					1013.75	1027.04	914.159	681.516	649.614	710.646
ENSG00000140332	TLE3	transducin like enhancer of split 3	This gene encodes a transcriptional co-repressor protein that belongs to the transducin-like enhancer family of proteins. The members of this family function in the Notch signaling pathway that regulates determination of cell fate during development. Expression of this gene has been associated with a favorable outcome to chemotherapy with taxanes for ovarian carcinoma. Alternate splicing results …	2509.04	-0.402345	5.80057	53.9822	2.02317e-13	4.26347e-12					63.2139	62.0258	64.8494	49.1675	47.0458	47.4824
ENSG00000162688	AGL	amylo-alpha-1, 6-glucosidase, 4-alpha-glucanotransferase	This gene encodes the glycogen debrancher enzyme which is involved in glycogen degradation. This enzyme has two independent catalytic activities which occur at different sites on the protein: a 4-alpha-glucotransferase activity and a amylo-1,6-glucosidase activity. Mutations in this gene are associated with glycogen storage disease although a wide range of enzymatic and clinical variability occur…	2508.67	0.577322	4.40404	53.9775	2.02798e-13	4.26723e-12					16.0165	15.9848	18.6746	24.9378	26.0267	24.6562
ENSG00000158290	CUL4B	cullin 4B	This gene is a member of the cullin family. The encoded protein forms a complex that functions as an E3 ubiquitin ligase and catalyzes the polyubiquitination of specific protein substrates in the cell. The protein interacts with a ring finger protein, and is required for the proteolysis of several regulators of DNA replication including chromatin licensing and DNA replication factor 1 and cyclin …	2508.39	0.362194	6.66159	53.974	2.03158e-13	4.26843e-12					88.0906	87.2064	90.1112	114.623	115.572	111.097
ENSG00000129255	MPDU1	mannose-P-dolichol utilization defect 1	This gene encodes an endoplasmic reticulum membrane protein that is required for utilization of the mannose donor mannose-P-dolichol in the synthesis of lipid-linked oligosaccharides and glycosylphosphatidylinositols. Mutations in this gene result in congenital disorder of glycosylation type If. Alternative splicing results in multiple transcript variants. [provided by RefSeq, Dec 2008].	2507.08	-0.390932	5.87306	53.9578	2.04847e-13	4.29752e-12					67.5304	66.5929	65.0413	50.5333	50.0767	51.2386
ENSG00000148842	CNNM2	cyclin and CBS domain divalent metal cation transport mediator 2	This gene encodes a member of the ancient conserved domain containing protein family. Members of this protein family contain a cyclin box motif and have structural similarity to the cyclins. The encoded protein may play an important role in magnesium homeostasis by mediating the epithelial transport and renal reabsorption of Mg2+. Mutations in this gene are associated with renal hypomagnesemia. A…	2505.02	0.531239	4.75879	53.9321	2.07542e-13	4.34759e-12					23.2864	21.2307	21.5525	33.5371	31.6933	30.3868
ENSG00000169967	MAP3K2	mitogen-activated protein kinase kinase kinase 2	The protein encoded by this gene is a member of serine/threonine protein kinase family. This kinase preferentially activates other kinases involved in the MAP kinase signaling pathway. This kinase has been shown to directly phosphorylate and activate Ikappa B kinases, and thus plays a role in NF-kappa B signaling pathway. This kinase has also been found to bind and activate protein kinase C-relat…	2504.47	0.466839	5.99937	53.9252	2.08269e-13	4.35635e-12					52.9339	50.1761	57.6865	76.5334	75.7081	70.0678
ENSG00000170456	DENND5B	DENN/MADD domain containing 5B		2502.81	0.639882	4.08329	53.9045	2.10471e-13	4.39588e-12					12.6087	13.6395	13.3024	22.2063	19.0423	20.1294
ENSG00000175416	CLTB	clathrin, light chain B	Clathrin is a large, soluble protein composed of heavy and light chains. It functions as the main structural component of the lattice-type cytoplasmic face of coated pits and vesicles which entrap specific macromolecules during receptor-mediated endocytosis. This gene encodes one of two clathrin light chain proteins which are believed to function as regulatory elements. Alternative splicing resul…	2494.54	-0.463664	6.08306	53.8016	2.21792e-13	4.62547e-12					82.5246	79.9238	72.7797	53.7707	59.6309	57.4989
ENSG00000203727	SAMD5	sterile alpha motif domain containing 5		2488.51	0.937478	3.13526	53.7266	2.30425e-13	4.79842e-12					6.58834	4.62879	6.58727	12.3425	10.9378	10.8352
ENSG00000159674	SPON2	spondin 2, extracellular matrix protein		2480.97	0.507856	6.09114	53.6327	2.41699e-13	5.02576e-12					53.1611	62.211	53.3377	78.8097	75.9058	84.8518
ENSG00000175727	MLXIP	MLX interacting protein	This gene encodes a protein that functions as part of a heterodimer to activate transcription. The encoded protein forms a heterodimer with Max-like protein X (MLX) and is involved in the regulation of genes in response to cellular glucose levels. [provided by RefSeq, Mar 2014]. Publication Note: This RefSeq record includes a subset of the publications that are available for this gene. Please see…	2474.52	-0.418517	6.34006	53.5525	2.51774e-13	5.22757e-12					96.0988	89.3048	92.2857	65.8602	68.9214	72.9572
ENSG00000033030	ZCCHC8	zinc finger, CCHC domain containing 8		2472.66	-0.434051	5.62905	53.5294	2.54758e-13	5.28173e-12					57.0232	54.0643	59.2214	43.148	41.5769	41.2702
ENSG00000204442	FAM155A	family with sequence similarity 155 member A		2471.21	0.474119	5.22822	53.5113	2.57115e-13	5.32277e-12					32.1465	29.3774	32.2968	45.3231	43.0265	41.9925
ENSG00000105771	SMG9	SMG9 nonsense mediated mRNA decay factor		2467.84	-0.445712	5.94499	53.4694	2.62653e-13	5.42945e-12					72.7557	73.7521	66.3843	53.7201	49.3519	53.0204
ENSG00000063046	EIF4B	eukaryotic translation initiation factor 4B		2459.59	0.453115	7.79967	53.3666	2.76758e-13	5.71264e-12					181.122	189.472	193.461	266.526	255.853	249.692
ENSG00000011114	BTBD7	BTB (POZ) domain containing 7		2452.42	0.427386	6.1131	53.2775	2.89608e-13	5.96915e-12					57.3072	56.9033	62.547	79.6696	82.0336	76.1355
ENSG00000108821	COL1A1	collagen, type I, alpha 1	This gene encodes the pro-alpha1 chains of type I collagen whose triple helix comprises two alpha1 chains and one alpha2 chain. Type I is a fibril-forming collagen found in most connective tissues and is abundant in bone, cornea, dermis and tendon. Mutations in this gene are associated with osteogenesis imperfecta types I-IV, Ehlers-Danlos syndrome type VIIA, Ehlers-Danlos syndrome Classical type…	2451.14	0.597001	14.2641	53.2615	2.91976e-13	6.00916e-12					14414.6	17010.8	15559.8	23574.6	22759.5	24734
ENSG00000151474	FRMD4A	FERM domain containing 4A		2445.47	-0.47901	5.25102	53.191	3.02644e-13	6.21965e-12					44.2441	42.4614	45.919	29.541	32.8134	32.8909
ENSG00000100292	HMOX1	heme oxygenase 1	Heme oxygenase, an essential enzyme in heme catabolism, cleaves heme to form biliverdin, which is subsequently converted to bilirubin by biliverdin reductase, and carbon monoxide, a putative neurotransmitter. Heme oxygenase activity is induced by its substrate heme and by various nonheme substances. Heme oxygenase occurs as 2 isozymes, an inducible heme oxygenase-1 and a constitutive heme oxygena…	2442.27	-0.716157	4.61598	53.1511	3.08848e-13	6.3379e-12					34.3616	30.6117	26.0932	20.1324	17.5269	17.7698
ENSG00000137504	CREBZF	CREB/ATF bZIP transcription factor		2436.35	0.606964	4.99896	53.0774	3.20653e-13	6.5706e-12					27.2053	25.9829	22.5758	41.8329	35.1855	38.2845
ENSG00000214706	IFRD2	interferon-related developmental regulator 2		2435.39	-0.473291	5.35895	53.0656	3.22598e-13	6.60085e-12					44.6417	50.3612	47.7097	33.6383	35.7126	33.5651
ENSG00000117155	SSX2IP	synovial sarcoma, X breakpoint 2 interacting protein	This gene encodes a protein that binds the cancer-testis antigen Synovial Sarcoma X breakpoint 2 protein. The encoded protein may regulate the activity of Synovial Sarcoma X breakpoint 2 protein in malignant cells. Alternate splicing results in multiple transcript variants. A pseudogene of this gene is found on chromosome 3. [provided by RefSeq, Oct 2009].	2422.47	0.530067	4.52105	52.9048	3.5012e-13	7.15361e-12					17.9475	17.898	20.2734	26.7589	26.8833	27.2566
ENSG00000099875	MKNK2	MAP kinase interacting serine/threonine kinase 2	This gene encodes a member of the calcium/calmodulin-dependent protein kinases (CAMK) Ser/Thr protein kinase family, which belongs to the protein kinase superfamily. This protein contains conserved DLG (asp-leu-gly) and ENIL (glu-asn-ile-leu) motifs, and an N-terminal polybasic region which binds importin A and the translation factor scaffold protein eukaryotic initiation factor 4G (eIF4G). This …	2419.96	-0.424524	7.02255	52.8735	3.55733e-13	7.25779e-12					151.134	154.231	141.274	110.627	110.762	111.434
ENSG00000169689	STRA13	stimulated by retinoic acid 13		2415.49	-0.449928	5.11614	52.8179	3.65956e-13	7.45555e-12					39.9844	41.1037	38.6282	28.4787	29.8484	29.4237
ENSG00000186310	NAP1L3	nucleosome assembly protein 1-like 3	This gene is intronless and encodes a member of the nucleosome assembly protein (NAP) family. This gene is linked closely to a region of genes responsible for several X-linked mental retardation syndromes. [provided by RefSeq, Dec 2010].	2397.75	-0.720952	3.76524	52.5971	4.09492e-13	8.33048e-12					18.3451	16.8488	15.2211	9.66152	9.75179	11.1242
ENSG00000128973	CLN6	ceroid-lipofuscinosis, neuronal 6, late infantile, variant	This gene is one of eight which have been associated with neuronal ceroid lipofuscinoses (NCL). Also referred to as Batten disease, NCL comprises a class of autosomal recessive, neurodegenerative disorders affecting children. The genes responsible likely encode proteins involved in the degradation of post-translationally modified proteins in lysosomes. The primary defect in NCL disorders is thoug…	2394.53	-0.511728	5.52275	52.5571	4.17915e-13	8.48958e-12					53.445	56.8416	51.2272	36.0157	41.8404	35.8766
ENSG00000139218	SCAF11	SR-related CTD-associated factor 11		2393.96	0.381898	6.67048	52.55	4.19432e-13	8.50813e-12					87.409	84.676	93.0531	117.658	113.661	113.987
ENSG00000034152	MAP2K3	mitogen-activated protein kinase kinase 3	The protein encoded by this gene is a dual specificity protein kinase that belongs to the MAP kinase kinase family. This kinase is activated by mitogenic and environmental stress, and participates in the MAP kinase-mediated signaling cascade. It phosphorylates and thus activates MAPK14/p38-MAPK. This kinase can be activated by insulin, and is necessary for the expression of glucose transporter. E…	2393.1	-0.448126	7.75469	52.5392	4.21742e-13	8.54271e-12					247.063	244.153	256.328	184.581	174.28	188.774
ENSG00000125354	SEPT6	septin 6	This gene is a member of the septin family of GTPases. Members of this family are required for cytokinesis. One version of pediatric acute myeloid leukemia is the result of a reciprocal translocation between chromosomes 11 and X, with the breakpoint associated with the genes encoding the mixed-lineage leukemia and septin 2 proteins. This gene encodes four transcript variants encoding three distin…	2390.16	0.477465	5.29378	52.5027	4.29649e-13	8.69037e-12					32.4873	31.1055	34.5991	48.0041	43.29	45.1227
ENSG00000088826	SMOX	spermine oxidase	Polyamines are ubiquitous polycationic alkylamines which include spermine, spermidine, putrescine, and agmatine. These molecules participate in a broad range of cellular functions which include cell cycle modulation, scavenging reactive oxygen species, and the control of gene expression. These molecules also play important roles in neurotransmission through their regulation of cell-surface recept…	2389.71	-0.424366	5.95777	52.4971	4.30885e-13	8.7029e-12					67.0761	71.0982	75.2739	53.366	52.317	53.1648
ENSG00000115594	IL1R1	interleukin 1 receptor, type I	This gene encodes a cytokine receptor that belongs to the interleukin-1 receptor family. The encoded protein is a receptor for interleukin-1 alpha, interleukin-1 beta, and interleukin-1 receptor antagonist. It is an important mediator involved in many cytokine-induced immune and inflammatory responses. This gene is located in a cluster of related cytokine receptor genes on chromosome 2q12. [provi…	2388.5	0.566348	5.13366	52.482	4.34205e-13	8.75741e-12					26.5237	26.9704	31.2735	44.8173	38.6777	41.6073
ENSG00000066136	NFYC	nuclear transcription factor Y subunit gamma	This gene encodes one subunit of a trimeric complex forming a highly conserved transcription factor that binds with high specificity to CCAAT motifs in the promoters of a variety of genes. The encoded protein, subunit C, forms a tight dimer with the B subunit, a prerequisite for subunit A association. The resulting trimer binds to DNA with high specificity and affinity. Subunits B and C each cont…	2388.07	-0.465169	5.38462	52.4766	4.35395e-13	8.76885e-12					48.447	51.2253	45.2155	34.397	36.1739	34.5764
ENSG00000152926	ZNF117	zinc finger protein 117		2383.93	0.494974	4.67692	52.4252	4.46957e-13	8.98887e-12					20.7305	22.3416	20.3374	29.5916	29.5848	30.146
ENSG00000184898	RBM43	RNA binding motif protein 43		2383.44	0.833418	3.06145	52.419	4.48359e-13	9.00422e-12					5.90678	5.80142	5.94772	10.4203	11.5967	9.67947
ENSG00000149948	HMGA2	high mobility group AT-hook 2	This gene encodes a protein that belongs to the non-histone chromosomal high mobility group (HMG) protein family. HMG proteins function as architectural factors and are essential components of the enhancesome. This protein contains structural DNA-binding domains and may act as a transcriptional regulating factor. Identification of the deletion, amplification, and rearrangement of this gene that a…	2382.57	-0.442108	8.03223	52.4082	4.50833e-13	9.03195e-12					307.948	294.268	302.055	218.371	228.903	218.534
ENSG00000186470	BTN3A2	butyrophilin subfamily 3 member A2	This gene encodes a member of the immunoglobulin superfamily, which resides in the juxta-telomeric region of the major histocompatability class 1 locus and is clustered with the other family members on chromosome 6. The encoded protein may be involved in the adaptive immune response. Alternatively spliced transcript variants encoding different isoforms have been found for this gene. [provided by …	2382.5	0.741481	3.67009	52.4074	4.51021e-13	9.03195e-12					8.4626	10.8622	8.95356	15.2763	16.6703	15.4101
ENSG00000170498	KISS1	KiSS-1 metastasis-suppressor	This gene is a metastasis suppressor gene that suppresses metastases of melanomas and breast carcinomas without affecting tumorigenicity. The encoded protein may inhibit chemotaxis and invasion and thereby attenuate metastasis in malignant melanomas. Studies suggest a putative role in the regulation of events downstream of cell-matrix adhesion, perhaps involving cytoskeletal reorganization. A pro…	2381.51	-1.07779	2.60825	52.395	4.53876e-13	9.07623e-12					8.74658	9.01071	6.65122	4.19846	3.82165	3.56358
ENSG00000116406	EDEM3	ER degradation enhancer, mannosidase alpha-like 3	Quality control in the endoplasmic reticulum (ER) ensures that only properly folded proteins are retained in the cell through recognition and degradation of misfolded or unassembled proteins. EDEM3 belongs to a group of proteins that accelerate degradation of misfolded glycoproteins in the ER (Hirao et al., 2006 [PubMed 16431915]).[supplied by OMIM, Mar 2008].	2379.52	0.489393	6.58632	52.3703	4.59621e-13	9.17811e-12					77.0154	74.3692	88.1926	118.265	112.409	105.559
ENSG00000197635	DPP4	dipeptidyl-peptidase 4	The protein encoded by this gene is identical to adenosine deaminase complexing protein-2, and to the T-cell activation antigen CD26. It is an intrinsic membrane glycoprotein and a serine exopeptidase that cleaves X-proline dipeptides from the N-terminus of polypeptides. [provided by RefSeq, Jul 2008]. Publication Note: This RefSeq record includes a subset of the publications that are available f…	2379.17	0.498512	4.73252	52.3659	4.60659e-13	9.18581e-12					22.3776	21.0456	22.4479	32.0702	29.6507	31.1573
ENSG00000135424	ITGA7	integrin subunit alpha 7	The protein encoded by this gene belongs to the integrin alpha chain family. Integrins are heterodimeric integral membrane proteins composed of an alpha chain and a beta chain. They mediate a wide spectrum of cell-cell and cell-matrix interactions, and thus play a role in cell migration, morphologic development, differentiation, and metastasis. This protein functions as a receptor for the basemen…	2372.59	-0.877991	3.58837	52.2841	4.80253e-13	9.56299e-12					13.631	15.2442	17.6513	9.05451	6.98439	9.00527
ENSG00000187051	RPS19BP1	ribosomal protein S19 binding protein 1		2361.51	-0.443166	6.03093	52.1462	5.15181e-13	1.0244e-11					77.0722	79.3066	69.1983	54.6306	56.534	54.9466
ENSG00000105676	ARMC6	armadillo repeat containing 6	The function of this gene_s protein product has not been determined. A related protein in mouse suggests that this protein has a conserved function. Two transcript variants encoding different isoforms have been found for this gene. [provided by RefSeq, Nov 2010].	2360.5	-0.612487	4.26963	52.1336	5.18501e-13	1.02955e-11					24.0815	24.008	21.6165	15.0234	13.837	16.5177
ENSG00000032219	ARID4A	AT-rich interaction domain 4A	The protein encoded by this gene is a ubiquitously expressed nuclear protein. It binds directly, with several other proteins, to retinoblastoma protein (pRB) which regulates cell proliferation. pRB represses transcription by recruiting the encoded protein. This protein, in turn, serves as a bridging molecule to recruit HDACs and, in addition, provides a second HDAC-independent repression function…	2359.95	0.502619	4.72561	52.1268	5.2031e-13	1.03169e-11					20.6737	21.7862	22.8955	30.4009	32.0228	30.2423
ENSG00000127951	FGL2	fibrinogen-like 2	The protein encoded by this gene is a secreted protein that is similar to the beta- and gamma-chains of fibrinogen. The carboxyl-terminus of the encoded protein consists of the fibrinogen-related domains (FRED). The encoded protein forms a tetrameric complex which is stabilized by interchain disulfide bonds. This protein may play a role in physiologic functions at mucosal sites. [provided by RefS…	2351.51	-2.27903	0.690867	52.0218	5.4888e-13	1.08681e-11					2.15825	2.1601	3.32561	0.859926	0.197671	0.433409
ENSG00000104321	TRPA1	transient receptor potential cation channel, subfamily A, member 1	The structure of the protein encoded by this gene is highly related to both the protein ankyrin and transmembrane proteins. The specific function of this protein has not yet been determined; however, studies indicate the function may involve a role in signal transduction and growth control. [provided by RefSeq, Jul 2008]. Publication Note: This RefSeq record includes a subset of the publications …	2345.57	1.21047	2.26059	51.9479	5.69927e-13	1.1269e-11					2.61262	3.02414	2.81398	7.73933	5.86425	5.8751
ENSG00000275066	SYNRG	synergin, gamma	This gene encodes a protein that interacts with the gamma subunit of AP1 clathrin-adaptor complex. The AP1 complex is located at the trans-Golgi network and associates specific proteins with clathrin-coated vesicles. This encoded protein may act to connect the AP1 complex to other proteins. Alternatively spliced transcript variants that encode different isoforms have been described for this gene.…	2334.98	0.426729	5.55298	51.8161	6.09496e-13	1.20345e-11					37.9397	40.7334	41.3143	54.2259	52.317	54.4169
ENSG00000177426	TGIF1	TGFB-induced factor homeobox 1	The protein encoded by this gene is a member of the three-amino acid loop extension (TALE) superclass of atypical homeodomains. TALE homeobox proteins are highly conserved transcription regulators. This particular homeodomain binds to a previously characterized retinoid X receptor responsive element from the cellular retinol-binding protein II promoter. In addition to its role in inhibiting 9-cis…	2332.81	-0.4233	5.62672	51.7891	6.17939e-13	1.21842e-11					56.5688	56.1627	56.9191	43.9574	39.5343	42.6667
ENSG00000117410	ATP6V0B	ATPase, H+ transporting, lysosomal 21kDa, V0 subunit b	This gene encodes a portion of the V0 domain of vacuolar ATPase (V-ATPase), a multisubunit enzyme that mediates acidification of eukaryotic intracellular organelles. Activity of this enzyme is necessary for such varied processes as protein sorting, zymogen activation, receptor-mediated endocytosis, and synaptic vesicle proton gradient generation. Alternative splicing results in multiple transcrip…	2332.04	-0.443273	6.75975	51.7795	6.20962e-13	1.22267e-11					135.742	123.188	115.309	90.444	90.4676	94.3868
ENSG00000214517	PPME1	protein phosphatase methylesterase 1	This gene encodes a protein phosphatase methylesterase localized to the nucleus. The encoded protein acts on the protein phosphatase-2A catalytic subunit and supports the ERK pathway through dephosphorylation of regulatory proteins. It plays a role in malignant glioma progression. Alternative splicing results in multiple transcript variants. [provided by RefSeq, Oct 2012].	2329.28	-0.3634	6.38377	51.7452	6.31914e-13	1.2425e-11					91.5551	95.1679	94.8438	71.6773	73.2702	73.8721
ENSG00000183955	KMT5A	lysine (K)-specific methyltransferase 5A		2327.13	-0.417528	6.51972	51.7185	6.40573e-13	1.25777e-11					111.718	100.537	102.262	81.7941	75.3128	78.2544
ENSG00000146373	RNF217	ring finger protein 217		2317.05	0.638855	4.54046	51.593	6.82853e-13	1.33892e-11					18.8563	16.8488	18.4827	29.3892	30.3755	24.9451
ENSG00000189067	LITAF	lipopolysaccharide-induced TNF factor	Lipopolysaccharide is a potent stimulator of monocytes and macrophages, causing secretion of tumor necrosis factor-alpha (TNF-alpha) and other inflammatory mediators. This gene encodes lipopolysaccharide-induced TNF-alpha factor, which is a DNA-binding protein and can mediate the TNF-alpha expression by direct binding to the promoter region of the TNF-alpha gene. The transcription of this gene is…	2307.47	0.42142	6.13643	51.4739	7.25553e-13	1.42067e-11					59.2382	62.643	58.39	79.8719	76.4329	84.7555
ENSG00000168476	REEP4	receptor accessory protein 4		2301.87	-0.437238	6.18095	51.4042	7.51772e-13	1.46997e-11					84.6828	87.6384	77.5762	58.6773	63.6502	62.459
ENSG00000025770	NCAPH2	non-SMC condensin II complex subunit H2	This gene encodes one of the non-SMC subunits of the condensin II complex. This complex plays an essential role in mitotic chromosome assembly. Alternate splicing of this gene results in multiple transcript variants.[provided by RefSeq, May 2010].	2300.45	-0.400439	5.85081	51.3865	7.58575e-13	1.48087e-11					63.0436	67.8889	65.7447	50.5333	49.7473	48.6863
ENSG00000100815	TRIP11	thyroid hormone receptor interactor 11	This gene was identified based on the interaction of its protein product with thyroid hormone receptor beta. This protein is associated with the Golgi apparatus. The N-terminal region of the protein binds Golgi membranes and the C-terminal region binds the minus ends of microtubules; thus, the protein is thought to play a role in assembly and maintenance of the Golgi ribbon structure around the c…	2300.27	0.485078	5.88361	51.3843	7.59447e-13	1.48087e-11					46.4591	46.041	54.8726	66.7707	69.778	69.5862
ENSG00000125266	EFNB2	ephrin-B2	This gene encodes a member of the ephrin (EPH) family. The ephrins and EPH-related receptors comprise the largest subfamily of receptor protein-tyrosine kinases and have been implicated in mediating developmental events, especially in the nervous system and in erythropoiesis. Based on their structures and sequence relationships, ephrins are divided into the ephrin-A (EFNA) class, which are anchor…	2294.22	-0.470423	5.87965	51.309	7.89128e-13	1.53662e-11					65.7698	64.5562	74.6344	51.292	47.507	48.8789
ENSG00000172667	ZMAT3	zinc finger, matrin-type 3	This gene encodes a protein containing three zinc finger domains and a nuclear localization signal. The mRNA and the protein of this gene are upregulated by wildtype p53 and overexpression of this gene inhibits tumor cell growth, suggesting that this gene may have a role in the p53-dependent growth regulatory pathway. Alternative splicing of this gene results in two transcript variants encoding t…	2288.14	0.446342	6.15196	51.2334	8.20131e-13	1.59384e-11					61.5669	54.4346	64.2738	83.1599	81.77	80.7104
ENSG00000168461	RAB31	RAB31, member RAS oncogene family	Small GTP-binding proteins of the RAB family, such as RAB31, play essential roles in vesicle and granule targeting (Bao et al., 2002 [PubMed 11784320]).[supplied by OMIM, Jul 2009]. Publication Note: This RefSeq record includes a subset of the publications that are available for this gene. Please see the Gene record to access additional publications.	2288.01	0.3564	6.76639	51.2318	8.20774e-13	1.59384e-11					93.5998	93.9336	98.745	124.133	119.196	122.847
ENSG00000185129	PURA	purine-rich element binding protein A	This gene product is a sequence-specific, single-stranded DNA-binding protein. It binds preferentially to the single strand of the purine-rich element termed PUR, which is present at origins of replication and in gene flanking regions in a variety of eukaryotes from yeasts through humans. Thus, it is implicated in the control of both DNA replication and transcription. Deletion of this gene has be…	2287.31	0.458238	5.68676	51.2231	8.24426e-13	1.59873e-11					43.8465	41.7208	44.1922	61.6112	61.8711	55.0911
ENSG00000196323	ZBTB44	zinc finger and BTB domain containing 44		2283.24	0.398562	6.04864	51.1724	8.45978e-13	1.63827e-11					58.5567	55.4221	56.9191	76.8875	76.5647	72.0904
ENSG00000176890	TYMS	thymidylate synthetase	Thymidylate synthase catalyzes the methylation of deoxyuridylate to deoxythymidylate using 5,10-methylenetetrahydrofolate (methylene-THF) as a cofactor. This function maintains the dTMP (thymidine-5-prime monophosphate) pool critical for DNA replication and repair. The enzyme has been of interest as a target for cancer chemotherapeutic agents. It is considered to be the primary site of action for…	2277.3	-0.498178	5.83309	51.0986	8.78425e-13	1.69877e-11					70.9382	63.8156	64.8494	44.2103	52.1193	45.5079
ENSG00000159263	SIM2	single-minded family bHLH transcription factor 2	This gene represents a homolog of the Drosophila single-minded (sim) gene, which encodes a transcription factor that is a master regulator of neurogenesis. The encoded protein is ubiquitinated by RING-IBR-RING-type E3 ubiquitin ligases, including the parkin RBR E3 ubiquitin protein ligase. This gene maps within the so-called Down syndrome chromosomal region, and is thus thought to contribute to s…	2275.86	-0.770753	3.00568	51.0806	8.86504e-13	1.71204e-11					9.82571	10.1216	10.0408	6.12065	5.99603	5.48985
ENSG00000152284	TCF7L1	transcription factor 7-like 1 (T-cell specific, HMG-box)	This gene encodes a member of the T cell factor/lymphoid enhancer factor family of transcription factors. These transcription factors are activated by beta catenin, mediate the Wnt signaling pathway and are antagonized by the transforming growth factor beta signaling pathway. The encoded protein contains a high mobility group-box DNA binding domain and participates in the regulation of cell cycle…	2273.93	-0.482112	5.40448	51.0567	8.97377e-13	1.73067e-11					50.8892	49.9909	46.6225	33.0313	38.2165	34.769
ENSG00000018189	RUFY3	RUN and FYVE domain containing 3		2272.67	0.435758	5.23957	51.0409	9.04595e-13	1.74221e-11					33.1121	32.1547	30.6979	44.2103	43.4877	42.2814
ENSG00000059804	SLC2A3	solute carrier family 2 (facilitated glucose transporter), member 3		2258.75	-0.508731	6.05136	50.8678	9.88037e-13	1.90032e-11					77.8673	69.9256	85.5705	52.4555	54.5573	56.921
ENSG00000116138	DNAJC16	DnaJ heat shock protein family (Hsp40) member C16		2255.7	0.478762	4.57587	50.8299	1.00728e-12	1.93469e-11					19.6514	19.7495	20.0816	27.72	27.6081	27.5455
ENSG00000171310	CHST11	carbohydrate (chondroitin 4) sulfotransferase 11	The protein encoded by this gene belongs to the sulfotransferase 2 family. It is localized to the golgi membrane, and catalyzes the transfer of sulfate to position 4 of the N-acetylgalactosamine (GalNAc) residue of chondroitin. Chondroitin sulfate constitutes the predominant proteoglycan present in cartilage, and is distributed on the surfaces of many cells and extracellular matrices. A chromosom…	2250.47	-0.672075	3.51806	50.7647	1.04128e-12	1.99727e-11					13.4607	14.2567	14.1338	9.15568	8.89521	8.23477
ENSG00000185219	ZNF445	zinc finger protein 445		2247.44	0.492064	5.05265	50.7271	1.06145e-12	2.03319e-11					25.615	27.279	29.6107	37.1286	39.1389	39.6328
ENSG00000170545	SMAGP	small cell adhesion glycoprotein		2246.9	-0.560784	4.19034	50.7203	1.06511e-12	2.03744e-11					21.5257	21.2307	22.256	14.1635	14.0347	15.699
ENSG00000088756	ARHGAP28	Rho GTPase activating protein 28		2245.88	1.19628	2.01344	50.7077	1.072e-12	2.04783e-11					2.04466	2.22182	2.87793	4.80547	5.46891	6.01957
ENSG00000167123	CERCAM	cerebral endothelial cell adhesion molecule		2237.47	0.41034	7.30342	50.6031	1.13067e-12	2.15586e-11					132.335	139.666	134.687	180.584	177.575	182.176
ENSG00000131002	TXLNGY	taxilin gamma pseudogene, Y-linked		2237.34	0.554555	5.15899	50.6015	1.1316e-12	2.15586e-11					29.1931	27.5259	29.7386	45.5761	43.7513	37.851
ENSG00000133466	C1QTNF6	C1q and tumor necrosis factor related protein 6		2235.04	0.630341	4.39116	50.5729	1.1482e-12	2.18452e-11					13.9718	18.3917	16.8199	25.5449	25.4337	24.9932
ENSG00000012822	CALCOCO1	calcium binding and coiled-coil domain 1		2231.1	0.398329	6.32524	50.5238	1.1773e-12	2.23687e-11					67.1329	69.8639	70.4134	89.1288	87.7002	96.1205
ENSG00000174136	RGMB	repulsive guidance molecule family member b	RGMB is a glycosylphosphatidylinositol (GPI)-anchored member of the repulsive guidance molecule family (see RGMA, MIM 607362) and contributes to the patterning of the developing nervous system (Samad et al., 2005 [PubMed 15671031]).[supplied by OMIM, Apr 2009].	2215.33	-0.442836	5.64969	50.3276	1.30105e-12	2.46867e-11					56.3984	56.8416	59.861	44.2103	43.7513	39.5365
ENSG00000164244	PRRC1	proline-rich coiled-coil 1		2214.51	0.421496	7.26123	50.3175	1.30777e-12	2.47809e-11					130.744	125.841	136.542	177.195	178.102	171.293
ENSG00000115825	PRKD3	protein kinase D3	Protein kinase C (PKC) is a family of serine- and threonine-specific protein kinases that can be activated by calcium and the second messenger diacylglycerol. PKC family members phosphorylate a wide variety of protein targets and are known to be involved in diverse cellular signaling pathways. PKC family members also serve as major receptors for phorbol esters, a class of tumor promoters. Each me…	2210.65	0.404	5.70615	50.2695	1.34015e-12	2.53603e-11					43.9601	44.0661	46.4306	59.3855	61.0804	57.5952
ENSG00000148339	SLC25A25	solute carrier family 25 (mitochondrial carrier; phosphate carrier), member 25	The protein encoded by this gene belongs to the family of calcium-binding mitochondrial carriers, with a characteristic mitochondrial carrier domain at the C-terminus. These proteins are found in the inner membranes of mitochondria, and function as transport proteins. They shuttle metabolites, nucleotides and cofactors through the mitochondrial membrane and thereby connect and/or regulate cytopla…	2208.61	-0.508222	5.66837	50.244	1.35766e-12	2.56573e-11					54.1834	58.5696	66.1285	42.0858	42.104	41.4628
ENSG00000168300	PCMTD1	protein-L-isoaspartate (D-aspartate) O-methyltransferase domain containing 1		2200.42	0.599265	4.66301	50.1422	1.43e-12	2.69881e-11					22.8888	18.8855	18.2269	31.0585	31.1003	29.0866
ENSG00000172869	DMXL1	Dmx-like 1	The protein encoded by this gene is a member of the WD repeat superfamily of proteins, which have regulatory functions. This gene is expressed in many tissue types including several types of eye tissue, and it has been associated with ocular phenotypes. In addition, it is upregulated in cultured cells that overexpress growth factor independence 1B, a transcription factor that is essential for hem…	2198.19	0.538632	5.13522	50.1144	1.45036e-12	2.73358e-11					27.9436	26.1681	31.5933	43.9068	41.3133	39.1994
ENSG00000137285	TUBB2B	tubulin beta 2B class IIb	The protein encoded by this gene is a beta isoform of tubulin, which binds GTP and is a major component of microtubules. This gene is highly similar to TUBB2A and TUBB2C. Defects in this gene are a cause of asymmetric polymicrogyria. [provided by RefSeq, Mar 2010]. Publication Note: This RefSeq record includes a subset of the publications that are available for this gene. Please see the Gene reco…	2193.38	-1.40122	1.5707	50.0547	1.4952e-12	2.81432e-11					3.57815	4.62879	4.28492	1.21401	2.10849	1.49285
ENSG00000005469	CROT	carnitine O-octanoyltransferase	This gene encodes a member of the carnitine/choline acetyltransferase family. The encoded protein converts 4,8-dimethylnonanoyl-CoA to its corresponding carnitine ester. This transesterification occurs in the peroxisome and is necessary for transport of medium- and long- chain acyl-CoA molecules out of the peroxisome to the cytosol and mitochondria. The protein thus plays a role in lipid metaboli…	2190.55	0.496107	4.35987	50.0195	1.52228e-12	2.86147e-11					16.982	16.8488	16.9478	23.7744	24.1159	23.7893
ENSG00000198589	LRBA	LPS-responsive vesicle trafficking, beach and anchor containing	The protein encoded by this gene is a member of the WDL-BEACH-WD (WBW) gene family. Its expression is induced in B cells and macrophages by bacterial lipopolysaccharides (LPS). The encoded protein associates with protein kinase A and may be involved in leading intracellular vesicles to activated receptor complexes, which aids in the secretion and/or membrane deposition of immune effector molecule…	2186.3	0.451551	5.2675	49.9666	1.56382e-12	2.93565e-11					30.8402	32.0312	34.4073	44.008	46.0574	43.052
ENSG00000111885	MAN1A1	mannosidase, alpha, class 1A, member 1	This gene encodes a class I mammalian Golgi 1,2-mannosidase which is a type II transmembrane protein. This protein catalyzes the hydrolysis of three terminal mannose residues from peptide-bound Man(9)-GlcNAc(2) oligosaccharides and belongs to family 47 of glycosyl hydrolases. [provided by RefSeq, Jul 2012]. Sequence Note: This RefSeq record was created from transcript and genomic sequence data to…	2179.82	0.600218	5.07498	49.8861	1.62937e-12	3.05464e-11					26.5805	24.5635	28.9072	43.8562	41.5769	36.0211
ENSG00000109220	CHIC2	cysteine rich hydrophobic domain 2	This gene encodes a member of the CHIC family of proteins. The encoded protein contains a cysteine-rich hydrophobic (CHIC) motif, and is localized to vesicular structures and the plasma membrane. This gene is associated with some cases of acute myeloid leukemia. [provided by RefSeq, Jul 2008].	2176.49	-0.525029	4.56815	49.8446	1.66415e-12	3.1157e-11					27.9436	28.2665	27.5642	19.2219	17.7904	20.8999
ENSG00000067082	KLF6	Kruppel-like factor 6	This gene encodes a member of the Kruppel-like family of transcription factors. The zinc finger protein is a transcriptional activator, and functions as a tumor suppressor. Multiple transcript variants encoding different isoforms have been found for this gene, some of which are implicated in carcinogenesis. [provided by RefSeq, May 2009].	2170.36	-0.493144	6.58259	49.7683	1.73015e-12	3.23496e-11					107.742	104.981	123.367	80.4284	73.3361	84.5629
ENSG00000146425	DYNLT1	dynein, light chain, Tctex-type 1	This gene encodes a component of the motor complex, cytoplasmic dynein, which transports cellular cargo along microtubules in the cell. The encoded protein regulates the length of primary cilia which are sensory organelles found on the surface of cells. The protein encoded by this gene interacts with viral proteins, like the minor capsid protein L2 of human papillomavirus, and is required for dyn…	2168.32	-0.395028	6.01197	49.743	1.75263e-12	3.27265e-11					73.21	73.6286	72.7157	52.6578	56.4681	57.8842
ENSG00000103647	CORO2B	coronin, actin binding protein, 2B		2167.93	-0.534218	4.43619	49.7382	1.75693e-12	3.27635e-11					25.7286	25.6126	24.9421	16.8444	19.3059	16.8548
ENSG00000264343	NOTCH2NL	notch 2 N-terminal like		2166.77	0.977045	2.67784	49.7237	1.76991e-12	3.29619e-11					3.69174	3.70303	5.30818	8.54867	8.43398	7.94583
ENSG00000186260	MKL2	MKL/myocardin-like 2		2166.05	0.699254	4.05327	49.7147	1.77805e-12	3.30698e-11					12.5519	13.084	12.1513	21.2958	17.461	22.2483
ENSG00000113615	SEC24A	SEC24 homolog A, COPII coat complex component	The protein encoded by this gene belongs to a family of proteins that are homologous to yeast Sec24. This protein is a component of coat protein II (COPII)-coated vesicles that mediate protein transport from the endoplasmic reticulum. COPII acts in the cytoplasm to promote the transport of secretory, plasma membrane, and vacuolar proteins from the endoplasmic reticulum to the golgi complex. Alter…	2164.73	0.414734	6.38558	49.6984	1.79296e-12	3.3281e-11					71.4494	67.1483	76.1053	98.7397	95.9365	91.5456
ENSG00000154124	OTULIN	OTU deubiquitinase with linear linkage specificity		2164.63	0.483431	4.92364	49.6971	1.79412e-12	3.3281e-11					25.2174	25.3658	25.1339	34.2453	33.8677	37.514
ENSG00000196712	NF1	neurofibromin 1	This gene product appears to function as a negative regulator of the ras signal transduction pathway. Mutations in this gene have been linked to neurofibromatosis type 1, juvenile myelomonocytic leukemia and Watson syndrome. The mRNA for this gene is subject to RNA editing (CGA>UGA->Arg1306Term) resulting in premature translation termination. Alternatively spliced transcript variants encoding dif…	2162.92	0.374305	6.76363	49.6758	1.81372e-12	3.36002e-11					92.1799	91.0329	100.408	120.187	124.467	122.944
ENSG00000115233	PSMD14	proteasome 26S subunit, non-ATPase 14	This gene encodes a component of the 26S proteasome. The 26S proteasome is a large multiprotein complex that catalyzes the degradation of ubiquitinated intracellular proteins. The encoded protein is a component of the 19S regulatory cap complex of the 26S proteasome and mediates substrate deubiquitination. A pseudogene of this gene is also located on the long arm of chromosome 2. [provided by Ref…	2159.05	-0.361023	6.70648	49.6277	1.85867e-12	3.43878e-11					120.805	113.683	117.356	88.2183	93.1691	92.7495
ENSG00000182117	NOP10	NOP10 ribonucleoprotein	This gene is a member of the H/ACA snoRNPs (small nucleolar ribonucleoproteins) gene family. snoRNPs are involved in various aspects of rRNA processing and modification and have been classified into two families: C/D and H/ACA. The H/ACA snoRNPs also include the DKC1, NOLA1 and NOLA2 proteins. These four H/ACA snoRNP proteins localize to the dense fibrillar components of nucleoli and to coiled (C…	2158.72	-0.498016	6.01567	49.6236	1.86263e-12	3.4416e-11					81.4455	78.134	67.1517	53.5683	55.5456	51.7201
ENSG00000062822	POLD1	polymerase (DNA directed), delta 1, catalytic subunit	This gene encodes the 125-kDa catalytic subunit of DNA polymerase delta. DNA polymerase delta possesses both polymerase and 3_ to 5_ exonuclease activity and plays a critical role in DNA replication and repair. Alternatively spliced transcript variants have been observed for this gene, and a pseudogene of this gene is located on the long arm of chromosome 6. [provided by RefSeq, Mar 2012].	2153.88	-0.542021	5.08719	49.5634	1.92068e-12	3.5442e-11					36.4062	43.6958	40.4189	28.1752	28.6623	26.0045
ENSG00000119231	SENP5	SUMO1/sentrin specific peptidase 5	The reversible posttranslational modification of proteins by the addition of small ubiquitin-like SUMO proteins (see SUMO1; MIM 601912) is required for numerous biologic processes. SUMO-specific proteases, such as SENP5, are responsible for the initial processing of SUMO precursors to generate a C-terminal diglycine motif required for the conjugation reaction. They also have isopeptidase activity…	2144.85	0.382538	5.90769	49.4511	2.03384e-12	3.74811e-11					51.7979	50.2378	54.0412	67.9847	67.6036	67.8044
ENSG00000084234	APLP2	amyloid beta (A4) precursor-like protein 2	This gene encodes amyloid precursor- like protein 2 (APLP2), which is a member of the APP (amyloid precursor protein) family including APP, APLP1 and APLP2. This protein is ubiquitously expressed. It contains heparin-, copper- and zinc- binding domains at the N-terminus, BPTI/Kunitz inhibitor and E2 domains in the middle region, and transmembrane and intracellular domains at the C-terminus. This …	2143.39	-0.447273	9.08338	49.4329	2.05273e-12	3.77799e-11					616.634	611	649.709	462.944	454.051	459.799
ENSG00000166173	LARP6	La ribonucleoprotein domain family member 6		2134.03	-0.382771	6.28107	49.3165	2.1782e-12	4.00368e-11					89.1697	87.8853	86.4019	65.759	71.3594	65.3966
ENSG00000213923	CSNK1E	casein kinase 1, epsilon	The protein encoded by this gene is a serine/threonine protein kinase and a member of the casein kinase I protein family, whose members have been implicated in the control of cytoplasmic and nuclear processes, including DNA replication and repair. The encoded protein is found in the cytoplasm as a monomer and can phosphorylate a variety of proteins, including itself. This protein has been shown t…	2129.16	-0.401134	7.2672	49.256	2.24644e-12	4.12373e-11					175.784	178.054	171.844	134.958	129.541	133.442
ENSG00000110900	TSPAN11	tetraspanin 11		2126.31	0.486672	4.95239	49.2206	2.28737e-12	4.19341e-11					24.8199	25.4892	26.8607	34.8017	34.856	38.1881
ENSG00000184465	WDR27	WD repeat domain 27		2125.79	0.483413	4.54958	49.2141	2.29489e-12	4.20174e-11					18.9699	20.0581	19.3141	27.467	26.5539	27.4011
ENSG00000128805	ARHGAP22	Rho GTPase activating protein 22	This gene encodes a member of the GTPase activating protein family which activates a GTPase belonging to the RAS superfamily of small GTP-binding proteins. The encoded protein is insulin-responsive, is dependent on the kinase Akt and requires the Akt-dependent 14-3-3 binding protein which binds sequentially to two serine residues. The result of these interactions is regulation of cell motility. M…	2124.19	-0.696837	4.1943	49.1942	2.31834e-12	4.23916e-11					21.6393	24.3783	21.3606	12.7471	16.3408	12.8096
ENSG00000011105	TSPAN9	tetraspanin 9	The protein encoded by this gene is a member of the transmembrane 4 superfamily, also known as the tetraspanin family. Most of these members are cell-surface proteins that are characterized by the presence of four hydrophobic domains. The proteins mediate signal transduction events that play a role in the regulation of cell development, activation, growth and motility. Alternatively spliced trans…	2121.29	0.426045	5.5406	49.1582	2.36135e-12	4.31221e-11					37.2014	40.9185	40.8666	52.8096	52.1852	54.5614
ENSG00000188112	C6orf132	chromosome 6 open reading frame 132		2119.56	-0.811671	2.80633	49.1367	2.38736e-12	4.35407e-11					9.14416	8.949	8.25007	4.90664	5.00767	5.10459
ENSG00000103449	SALL1	spalt-like transcription factor 1	The protein encoded by this gene is a zinc finger transcriptional repressor and may be part of the NuRD histone deacetylase complex (HDAC). Defects in this gene are a cause of Townes-Brocks syndrome (TBS) as well as bronchio-oto-renal syndrome (BOR). Two transcript variants encoding different isoforms have been found for this gene. [provided by RefSeq, Jul 2008].	2106.98	0.610569	4.22549	48.9802	2.58553e-12	4.70941e-11					15.0509	15.6762	13.4303	21.7005	21.2826	24.3191
ENSG00000100625	SIX4	SIX homeobox 4	This gene encodes a member of the homeobox family, subfamily SIX. The drosophila homolog is a nuclear homeoprotein required for eye development. Studies in mouse show that this gene product functions as a transcription factor, and may have a role in the differentiation or maturation of neuronal cells. [provided by RefSeq, May 2010]. Sequence Note: This RefSeq record was created from transcript an…	2102.54	0.51201	4.98003	48.925	2.65939e-12	4.83769e-11					26.2398	25.8595	25.6456	40.1636	36.1739	34.5282
ENSG00000136270	TBRG4	transforming growth factor beta regulator 4		2101.66	-0.383046	5.77481	48.914	2.67432e-12	4.85857e-11					61.5101	60.3594	63.6982	47.9029	47.6388	46.76
ENSG00000138835	RGS3	regulator of G-protein signaling 3	This gene encodes a member of the regulator of G-protein signaling (RGS) family. This protein is a GTPase-activating protein that inhibits G-protein-mediated signal transduction. Alternative splicing and the use of alternative promoters results in multiple transcript variants encoding different isoforms. Long isoforms are largely cytosolic and plasma membrane-associated with a function in Wnt sig…	2095.7	-0.384758	5.92597	48.8399	2.77731e-12	5.03919e-11					68.8935	68.1358	69.2622	50.9885	51.9217	54.9466
ENSG00000158560	DYNC1I1	dynein, cytoplasmic 1, intermediate chain 1		2094.79	-1.64638	0.792566	48.8286	2.79343e-12	5.06192e-11					2.49902	2.40697	2.55816	0.708174	0.724795	0.914974
ENSG00000141448	GATA6	GATA binding protein 6	This gene is a member of a small family of zinc finger transcription factors that play an important role in the regulation of cellular differentiation and organogenesis during vertebrate development. This gene is expressed during early embryogenesis and localizes to endo- and mesodermally derived cells during later embryogenesis and thereby plays an important role in gut, lung, and heart developm…	2087.73	-0.703019	3.21199	48.7408	2.92124e-12	5.28672e-11					11.1888	11.4794	11.4478	6.77824	6.72083	7.36795
ENSG00000197603	C5orf42	chromosome 5 open reading frame 42	The protein encoded by this gene has putative coiled-coil domains and may be a transmembrane protein. Defects in this gene are a cause of Joubert syndrome (JBTS). [provided by RefSeq, May 2012]. Sequence Note: This RefSeq record was created from transcript and genomic sequence data to make the sequence consistent with the reference genome assembly. The genomic coordinates used for the transcript …	2087.14	0.658145	4.16583	48.7335	2.93209e-12	5.29957e-11					15.1645	12.0966	14.2617	22.3581	19.8989	23.1151
ENSG00000148335	NTMT1	N-terminal Xaa-Pro-Lys N-methyltransferase 1	The METTL11A gene encodes an N-terminal methyltransferase for the RAN (MIM 601179) guanine nucleotide exchange factor regulator of chromosome condensation 1 (RCC1; MIM 179710). METTL11A enzyme alpha-N-methylates other protein targets such as SET (MIM 600960) and RB (MIM 180200).[supplied by OMIM, Nov 2010].	2083.37	-0.529183	4.83546	48.6866	3.00309e-12	5.42008e-11					34.4184	35.4874	30.7619	23.4203	24.643	21.9594
ENSG00000134363	FST	follistatin	Follistatin is a single-chain gonadal protein that specifically inhibits follicle-stimulating hormone release. The single FST gene encodes two isoforms, FST317 and FST344 containing 317 and 344 amino acids respectively, resulting from alternative splicing of the precursor mRNA. In a study in which 37 candidate genes were tested for linkage and association with polycystic ovary syndrome (PCOS) or …	2083.19	-0.416747	6.90051	48.6844	3.00645e-12	5.42008e-11					139.661	128.927	140.955	103.849	99.4946	103.296
ENSG00000112282	MED23	mediator complex subunit 23	The activation of gene transcription is a multistep process that is triggered by factors that recognize transcriptional enhancer sites in DNA. These factors work with co-activators to direct transcriptional initiation by the RNA polymerase II apparatus. The protein encoded by this gene is a subunit of the CRSP (cofactor required for SP1 activation) complex, which, along with TFIID, is required fo…	2075.79	0.364	6.05377	48.5924	3.15085e-12	5.67313e-11					58.0455	57.9525	57.8784	74.0042	76.3011	73.6795
ENSG00000103657	HERC1	HECT and RLD domain containing E3 ubiquitin protein ligase family member 1	This gen encodes a member of the HERC protein family. This protein stimulates guanine nucleotide exchange on ARF1 and Rab proteins. This protein may be involved in membrane transport processes. [provided by RefSeq, Mar 2012].	2074.31	0.512065	6.39885	48.5739	3.18071e-12	5.7196e-11					60.4877	71.9006	76.0413	95.4012	103.646	98.0949
ENSG00000166341	DCHS1	dachsous cadherin-related 1	This gene is a member of the cadherin superfamily whose members encode calcium-dependent cell-cell adhesion molecules. The encoded protein has a signal peptide, 27 cadherin repeat domains and a unique cytoplasmic region. This particular cadherin family member is expressed in fibroblasts but not in melanocytes or keratinocytes. The cell-cell adhesion of fibroblasts is thought to be necessary for w…	2068.22	0.492347	6.67046	48.4983	3.30579e-12	5.93695e-11					74.9707	84.9229	93.8845	114.471	118.471	123.714
ENSG00000136950	ARPC5L	actin related protein 2/3 complex subunit 5-like		2067.29	-0.356956	6.19664	48.4867	3.32533e-12	5.96444e-11					83.8309	81.2816	81.6693	64.6462	63.5184	64.4816
ENSG00000023516	AKAP11	A-kinase anchoring protein 11	The A-kinase anchor proteins (AKAPs) are a group of structurally diverse proteins, which have the common function of binding to the regulatory subunit of protein kinase A (PKA) and confining the holoenzyme to discrete locations within the cell. This gene encodes a member of the AKAP family. The encoded protein is expressed at high levels throughout spermatogenesis and in mature sperm. It binds th…	2065.75	0.431892	5.83118	48.4676	3.35794e-12	6.01529e-11					47.3111	45.3004	52.5702	66.7201	64.5726	64.3853
ENSG00000163923	RPL39L	ribosomal protein L39 like	This gene encodes a protein sharing high sequence similarity with ribosomal protein L39. Although the name of this gene has been referred to as _ribosomal protein L39_ in the public databases, its official name is _ribosomal protein L39-like_. It is not currently known whether the encoded protein is a functional ribosomal protein or whether it has evolved a function that is independent of the rib…	2065.12	-0.637064	4.00793	48.4597	3.37139e-12	6.03171e-11					19.9354	20.7987	17.7153	13.5059	11.4649	12.4725
ENSG00000154114	TBCEL	tubulin folding cofactor E-like		2063.08	0.430069	5.22731	48.4344	3.41533e-12	6.10257e-11					30.897	31.7844	32.6805	41.9846	44.8055	41.8962
ENSG00000067369	TP53BP1	tumor protein p53 binding protein 1		2062.35	0.437296	5.90999	48.4253	3.43115e-12	6.12308e-11					46.9135	51.5339	54.6807	68.9964	66.8788	71.0309
ENSG00000114796	KLHL24	kelch like family member 24		2057.04	0.496118	5.51187	48.3593	3.54865e-12	6.32477e-11					37.4854	37.8327	37.8608	56.6539	55.348	47.8676
ENSG00000276023	DUSP14	dual specificity phosphatase 14	Dual-specificity phosphatases (DUSPs) constitute a large heterogeneous subgroup of the type I cysteine-based protein-tyrosine phosphatase superfamily. DUSPs are characterized by their ability to dephosphorylate both tyrosine and serine/threonine residues. They have been implicated as major modulators of critical signaling pathways. DUSP14 contains the consensus DUSP C-terminal catalytic domain bu…	2055.37	-0.372977	6.00244	48.3385	3.58639e-12	6.38396e-11					73.1532	72.456	71.1808	55.3388	54.2278	57.6434
ENSG00000112584	FAM120B	family with sequence similarity 120B		2049.89	0.396088	5.45785	48.2703	3.71326e-12	6.60145e-11					38.3373	36.8452	38.3724	49.7239	49.6155	50.0828
ENSG00000142794	NBPF3	neuroblastoma breakpoint family member 3	This gene is a member of the neuroblastoma breakpoint family (NBPF) which consists of dozens of recently duplicated genes primarily located in segmental duplications on human chromosome 1. This gene family has experienced its greatest expansion within the human lineage and has expanded, to a lesser extent, among primates in general. Members of this gene family are characterized by tandemly repeat…	2047.09	0.542863	4.0785	48.2355	3.77977e-12	6.71124e-11					13.0631	13.8864	14.0699	19.6771	19.5036	20.4184
ENSG00000168172	HOOK3	hook microtubule-tethering protein 3	Hook proteins are cytosolic coiled-coil proteins that contain conserved N-terminal domains, which attach to microtubules, and more divergent C-terminal domains, which mediate binding to organelles. The Drosophila Hook protein is a component of the endocytic compartment.[supplied by OMIM, Apr 2004].	2045.52	0.49043	5.57376	48.2159	3.81771e-12	6.77008e-11					39.4732	36.0429	42.9132	54.7317	58.972	52.924
ENSG00000232956	SNHG15	small nucleolar RNA host gene 15		2037.96	-0.694322	3.81397	48.122	4.0051e-12	7.09345e-11					16.7548	19.2558	15.7966	9.91444	10.5425	11.5094
ENSG00000147010	SH3KBP1	SH3-domain kinase binding protein 1	This gene encodes an adapter protein that contains three N-terminal Src homology domains, a proline rich region and a C-terminal coiled-coil domain. The encoded protein facilitates protein-protein interactions and has been implicated in numerous cellular processes including apoptosis, cytoskeletal rearrangement, cell adhesion and in the regulation of clathrin-dependent endocytosis. Alternate spli…	2034.55	-0.366921	6.47603	48.0796	4.09265e-12	7.23942e-11					102.517	102.883	94.9717	77.3427	78.6073	77.1468
ENSG00000144026	ZNF514	zinc finger protein 514		2033.47	0.654018	3.4552	48.0662	4.12063e-12	7.27978e-11					8.34901	8.33182	8.63379	13.1518	12.8486	13.7246
ENSG00000184675	AMER1	APC membrane recruitment protein 1	The protein encoded by this gene upregulates trancriptional activation by the Wilms tumor protein and interacts with many other proteins, including CTNNB1, APC, AXIN1, and AXIN2. Defects in this gene are a cause of osteopathia striata with cranial sclerosis (OSCS). [provided by RefSeq, May 2010]. Publication Note: This RefSeq record includes a subset of the publications that are available for thi…	2027.1	0.855699	2.92472	47.9869	4.29066e-12	7.57069e-11					4.77086	6.23344	4.98841	9.76269	8.89521	10.1129
ENSG00000130305	NSUN5	NOP2/Sun RNA methyltransferase family member 5	This gene encodes a member of an evolutionarily conserved family of proteins that may function as methyltransferases. This gene is located in a larger region of chromosome 7 that is deleted in Williams-Beuren syndrome, a multisystem developmental disorder. There are two pseudogenes for this gene located in the same region of chromosome 7. Alternative splicing results in multiple transcript varian…	2026.3	-0.577388	4.06017	47.977	4.31241e-12	7.59955e-11					19.0835	19.5026	20.9769	12.393	13.7052	13.8209
ENSG00000121741	ZMYM2	zinc finger, MYM-type 2	The protein encoded by this gene is a zinc finger protein that may act as a transcription factor. The encoded protein may be part of a BHC histone deacetylase complex. Translocation of this gene with the fibroblast growth factor receptor-1 gene (FGFR1) results in a fusion gene, which may be a cause of stem cell leukemia lymphoma syndrome (SCLL). Several transcript variants encoding the same prote…	2021.97	0.390527	5.78932	47.9233	4.43233e-12	7.80113e-11					49.1853	45.3004	48.7969	63.331	61.8711	62.6035
ENSG00000204406	MBD5	methyl-CpG binding domain protein 5	This gene encodes a member of the methyl-CpG-binding domain (MBD) family. The MBD consists of about 70 residues and is the minimal region required for a methyl-CpG-binding protein binding specifically to methylated DNA. In addition to the MBD domain, this protein contains a PWWP domain (Pro-Trp-Trp-Pro motif), which consists of 100-150 amino acids and is found in numerous proteins that are involv…	2021.66	0.513834	4.61553	47.9193	4.44124e-12	7.80706e-11					18.6291	19.6878	22.0002	28.5799	29.1895	28.2679
ENSG00000128881	TTBK2	tau tubulin kinase 2	This gene encodes a serine-threonine kinase that putatively phosphorylates tau and tubulin proteins. Mutations in this gene cause spinocerebellar ataxia type 11 (SCA11); a neurodegenerative disease characterized by progressive ataxia and atrophy of the cerebellum and brainstem. [provided by RefSeq, Aug 2009]. Publication Note: This RefSeq record includes a subset of the publications that are avai…	2009.93	0.539188	4.63042	47.7736	4.784e-12	8.39911e-11					21.0145	19.3175	19.8257	30.5021	30.4414	26.775
ENSG00000132842	AP3B1	adaptor related protein complex 3, beta 1 subunit	This gene encodes a protein that may play a role in organelle biogenesis associated with melanosomes, platelet dense granules, and lysosomes. The encoded protein is part of the heterotetrameric AP-3 protein complex which interacts with the scaffolding protein clathrin. Mutations in this gene are associated with Hermansky-Pudlak syndrome type 2. Two transcript variants encoding different isoforms …	2007.16	0.373262	6.47476	47.739	4.86897e-12	8.53766e-11					75.4251	75.295	81.4774	97.0199	101.801	101.899
ENSG00000184922	FMNL1	formin like 1	This gene encodes a formin-related protein. Formin-related proteins have been implicated in morphogenesis, cytokinesis, and cell polarity. An alternative splice variant has been described but its full length sequence has not been determined. [provided by RefSeq, Jul 2008]. Publication Note: This RefSeq record includes a subset of the publications that are available for this gene. Please see the G…	2004.65	1.33661	1.74122	47.708	4.94679e-12	8.66333e-11					1.3631	2.46869	1.6628	5.05839	3.95343	4.71934
ENSG00000146463	ZMYM4	zinc finger, MYM-type 4		2004.03	0.415494	5.95211	47.7002	4.96653e-12	8.68712e-11					49.1285	53.2002	56.5993	70.868	71.3594	69.5862
ENSG00000111859	NEDD9	neural precursor cell expressed, developmentally down-regulated 9	The protein encoded by this gene is a member of the CRK-associated substrates family. Members of this family are adhesion docking molecules that mediate protein-protein interactions for signal transduction pathways. This protein is a focal adhesion protein that acts as a scaffold to regulate signaling complexes important in cell attachment, migration and invasion as well as apoptosis and the cell…	2002.8	-0.797252	3.81739	47.6849	5.00521e-12	8.74392e-11					19.4242	14.8738	19.0583	11.432	9.35644	9.82394
ENSG00000106537	TSPAN13	tetraspanin 13	The protein encoded by this gene is a member of the transmembrane 4 superfamily, also known as the tetraspanin family. Most of these members are cell-surface proteins that are characterized by the presence of four hydrophobic domains. The proteins mediate signal transduction events that play a role in the regulation of cell development, activation, growth and motility. [provided by RefSeq, Jul 20…	2000.62	-0.614567	4.07161	47.6578	5.07511e-12	8.85507e-11					21.7529	19.5644	19.1862	13.4553	14.2323	12.0873
ENSG00000169136	ATF5	activating transcription factor 5		1999.38	-0.550297	6.26292	47.6424	5.11503e-12	8.91368e-11					98.3707	97.5749	77.3844	60.7512	63.2548	62.7961
ENSG00000157617	C2CD2	C2 calcium-dependent domain containing 2		1997.96	0.466716	4.96237	47.6247	5.16129e-12	8.98319e-11					25.6718	24.6869	27.82	35.9651	37.2281	34.9617
ENSG00000198018	ENTPD7	ectonucleoside triphosphate diphosphohydrolase 7		1997.22	0.483982	4.66881	47.6155	5.18569e-12	9.01453e-11					21.0145	20.9839	21.4246	29.2881	28.1352	31.0128
ENSG00000118579	MED28	mediator complex subunit 28		1988.13	0.414605	5.58641	47.5025	5.49345e-12	9.53776e-11					41.0635	41.1654	41.1864	56.6033	51.4604	56.0542
ENSG00000242485	MRPL20	mitochondrial ribosomal protein L20	Mammalian mitochondrial ribosomal proteins are encoded by nuclear genes and help in protein synthesis within the mitochondrion. Mitochondrial ribosomes (mitoribosomes) consist of a small 28S subunit and a large 39S subunit. They have an estimated 75% protein to rRNA composition compared to prokaryotic ribosomes, where this ratio is reversed. Another difference between mammalian mitoribosomes and …	1986.78	-0.403444	5.76303	47.4858	5.54039e-12	9.60743e-11					63.1004	64.0008	58.0063	46.4866	47.1776	46.4229
ENSG00000111252	SH2B3	SH2B adaptor protein 3	This gene encodes a member of the SH2B adaptor family of proteins, which are involved in a range of signaling activities by growth factor and cytokine receptors. The encoded protein is a key negative regulator of cytokine signaling and plays a critical role in hematopoiesis. Mutations in this gene have been associated with susceptibility to celiac disease type 13 and susceptibility to insulin-dep…	1984.22	-0.430841	6.44095	47.4539	5.63123e-12	9.75295e-11					101.438	95.0445	102.454	68.1871	74.0609	79.4583
ENSG00000183207	RUVBL2	RuvB-like AAA ATPase 2	This gene encodes the second human homologue of the bacterial RuvB gene. Bacterial RuvB protein is a DNA helicase essential for homologous recombination and DNA double-strand break repair. Functional analysis showed that this gene product has both ATPase and DNA helicase activities. This gene is physically linked to the CGB/LHB gene cluster on chromosome 19q13.3, and is very close (55 nt) to the …	1983.75	-0.381079	6.54632	47.4481	5.64808e-12	9.77015e-11					103.596	112.264	100.919	81.5412	82.3631	79.4583
ENSG00000101745	ANKRD12	ankyrin repeat domain 12	This gene encodes a member of the ankyrin repeats-containing cofactor family. These proteins may inhibit the transcriptional activity of nuclear receptors through the recruitment of histone deacetylases. The encoded protein interacts with p160 coactivators and also represses transcription mediated by the coactivator alteration/deficiency in activation 3 (ADA3). Alternatively spliced transcript va…	1980.6	0.474116	5.70773	47.4089	5.76199e-12	9.95496e-11					40.2684	41.9677	48.7969	59.3349	61.2781	61.207
ENSG00000142949	PTPRF	protein tyrosine phosphatase, receptor type, F	The protein encoded by this gene is a member of the protein tyrosine phosphatase (PTP) family. PTPs are known to be signaling molecules that regulate a variety of cellular processes including cell growth, differentiation, mitotic cycle, and oncogenic transformation. This PTP possesses an extracellular region, a single transmembrane region, and two tandem intracytoplasmic catalytic domains, and th…	1978.34	-0.46038	7.36528	47.3808	5.84513e-12	1.00862e-10					184.644	188.238	199.473	133.643	150.164	132.527
ENSG00000102908	NFAT5	nuclear factor of activated T-cells 5, tonicity-responsive	The product of this gene is a member of the nuclear factors of activated T cells family of transcription factors. Proteins belonging to this family play a central role in inducible gene transcription during the immune response. This protein regulates gene expression induced by osmotic stress in mammalian cells. Unlike monomeric members of this protein family, this protein exists as a homodimer an…	1977.96	0.428347	6.79371	47.3762	5.85908e-12	1.0098e-10					90.192	88.8728	104.437	127.269	130.134	124.051
ENSG00000154127	UBASH3B	ubiquitin associated and SH3 domain containing B	This gene encodes a protein that contains a ubiquitin associated domain at the N-terminus, an SH3 domain, and a C-terminal domain with similarities to the catalytic motif of phosphoglycerate mutase. The encoded protein was found to inhibit endocytosis of epidermal growth factor receptor (EGFR) and platelet-derived growth factor receptor. [provided by RefSeq, Jul 2008]. Sequence Note: The RefSeq t…	1974.32	-0.488662	5.77358	47.3309	5.99596e-12	1.03213e-10					61.2829	59.2485	70.7332	43.2998	47.1117	45.9413
ENSG00000137992	DBT	dihydrolipoamide branched chain transacylase E2	The branched-chain alpha-keto acid dehydrogenase complex (BCKD) is an inner-mitochondrial enzyme complex involved in the breakdown of the branched-chain amino acids isoleucine, leucine, and valine. The BCKD complex is thought to be composed of a core of 24 transacylase (E2) subunits, and associated decarboxylase (E1), dehydrogenase (E3), and regulatory subunits. This gene encodes the transacylase…	1962.63	0.53072	4.47557	47.1855	6.45752e-12	1.11022e-10					18.7995	16.8488	18.5467	26.6071	27.3445	24.608
ENSG00000122952	ZWINT	ZW10 interacting kinetochore protein	This gene encodes a protein that is clearly involved in kinetochore function although an exact role is not known. It interacts with ZW10, another kinetochore protein, possibly regulating the association between ZW10 and kinetochores. The encoded protein localizes to prophase kinetochores before ZW10 does and it remains detectable on the kinetochore until late anaphase. It has a uniform distributi…	1955.63	-0.395176	6.21701	47.0986	6.75053e-12	1.15918e-10					84.1717	86.8361	81.9251	62.0664	68.592	62.1219
ENSG00000106236	NPTX2	neuronal pentraxin II	This gene encodes a member of the family of neuronal petraxins, synaptic proteins that are related to C-reactive protein. This protein is involved in excitatory synapse formation. It also plays a role in clustering of alpha-amino-3-hydroxy-5-methyl-4-isoxazolepropionic acid (AMPA)-type glutamate receptors at established synapses, resulting in non-apoptotic cell death of dopaminergic nerve cells. …	1954.33	-0.851347	2.84434	47.0824	6.80655e-12	1.16738e-10					8.97377	8.70213	9.78497	5.46306	4.1511	5.39353
ENSG00000145428	RNF175	ring finger protein 175		1949.32	1.8382	0.848163	47.0201	7.02618e-12	1.20358e-10					0.795144	0.432021	0.95931	2.73153	1.97671	3.03386
ENSG00000158008	EXTL1	exostosin-like glycosyltransferase 1	This gene is a member of the multiple exostoses (EXT) family of glycosyltransferases, which function in the chain polymerization of heparan sulfate and heparin. The encoded protein harbors alpha 1,4- N-acetylglucosaminyltransferase activity, and is involved in chain elongation of heparan sulfate and possibly heparin. [provided by RefSeq, Jul 2008].	1948.69	-0.994747	2.34699	47.0123	7.05417e-12	1.20691e-10					6.41795	7.46778	6.01168	3.23737	3.68987	3.13018
ENSG00000197496	SLC2A10	solute carrier family 2 (facilitated glucose transporter), member 10	This gene encodes a member of the class III facilitative glucose transporter family. The encoded protein plays a role in regulation of glucose homeostasis. Mutations in this gene have been associated with arterial tortuosity syndrome.[provided by RefSeq, Dec 2009]. Publication Note: This RefSeq record includes a subset of the publications that are available for this gene. Please see the Gene reco…	1946.82	0.379564	5.72836	46.989	7.13852e-12	1.21987e-10					44.4145	46.6582	46.9423	60.5995	59.0378	59.7141
ENSG00000102024	PLS3	plastin 3	Plastins are a family of actin-binding proteins that are conserved throughout eukaryote evolution and expressed in most tissues of higher eukaryotes. In humans, two ubiquitous plastin isoforms (L and T) have been identified. Plastin 1 (otherwise known as Fimbrin) is a third distinct plastin isoform which is specifically expressed at high levels in the small intestine. The L isoform is expressed o…	1941.84	-0.410474	6.51445	46.9272	7.36739e-12	1.25745e-10					110.071	99.6116	102.71	78.7085	83.022	73.7758
ENSG00000145335	SNCA	synuclein alpha	Alpha-synuclein is a member of the synuclein family, which also includes beta- and gamma-synuclein. Synucleins are abundantly expressed in the brain and alpha- and beta-synuclein inhibit phospholipase D2 selectively. SNCA may serve to integrate presynaptic signaling and membrane trafficking. Defects in SNCA have been implicated in the pathogenesis of Parkinson disease. SNCA peptides are a major c…	1939.09	0.770889	3.18235	46.8929	7.49733e-12	1.27724e-10					5.6796	7.59122	6.58727	11.0273	11.6626	11.1723
ENSG00000072657	TRHDE	thyrotropin-releasing hormone degrading enzyme	This gene encodes a member of the peptidase M1 family. The encoded protein is an extracellular peptidase that specifically cleaves and inactivates the neuropeptide thyrotropin-releasing hormone.[provided by RefSeq, Dec 2008].	1939	0.49054	6.05521	46.8918	7.50146e-12	1.27724e-10					54.8081	51.287	59.3493	76.2299	84.801	71.8014
ENSG00000075618	FSCN1	fascin actin-bundling protein 1	This gene encodes a member of the fascin family of actin-binding proteins. Fascin proteins organize F-actin into parallel bundles, and are required for the formation of actin-based cellular protrusions. The encoded protein plays a critical role in cell migration, motility, adhesion and cellular interactions. Expression of this gene is known to be regulated by several microRNAs, and overexpression…	1938.42	-0.455346	8.71409	46.8846	7.52923e-12	1.28042e-10					479.926	513.24	463.475	343.92	359.96	358.574
ENSG00000061987	MON2	MON2 homolog, regulator of endosome-to-Golgi trafficking		1937.79	0.481112	5.09472	46.8769	7.55902e-12	1.28394e-10					26.7509	31.2906	27.2444	38.4943	40.0614	40.4515
ENSG00000120699	EXOSC8	exosome component 8	This gene encodes a 3_-5_ exoribonuclease that specifically interacts with mRNAs containing AU-rich elements. The encoded protein is part of the exosome complex that is important for the degradation of numerous RNA species. A pseudogene of this gene is found on chromosome 6. [provided by RefSeq, Mar 2009].	1936.29	-0.453366	4.88964	46.8582	7.63132e-12	1.29466e-10					35.0999	33.5124	33.7038	23.7238	25.9608	25.234
ENSG00000006534	ALDH3B1	aldehyde dehydrogenase 3 family member B1	This gene encodes a member of the aldehyde dehydrogenase protein family. Aldehyde dehydrogenases are a family of isozymes that may play a major role in the detoxification of aldehydes generated by alcohol metabolism and lipid peroxidation. The encoded protein is able to oxidize long-chain fatty aldehydes in vitro, and may play a role in protection from oxidative stress. Alternative splicing resul…	1934.51	0.76942	3.96312	46.8361	7.71791e-12	1.30778e-10					9.59852	13.7012	11.0001	18.969	21.2826	18.2995
ENSG00000164733	CTSB	cathepsin B	The protein encoded by this gene is a lysosomal cysteine proteinase composed of a dimer of disulfide-linked heavy and light chains, both produced from a single protein precursor. It is also known as amyloid precursor protein secretase and is involved in the proteolytic processing of amyloid precursor protein (APP). Incomplete proteolytic processing of APP has been suggested to be a causative fact…	1930.65	0.446287	10.606	46.788	7.9095e-12	1.33863e-10					1302.62	1334.51	1320.78	1823.75	1746.69	1822.15
ENSG00000116285	ERRFI1	ERBB receptor feedback inhibitor 1	ERRFI1 is a cytoplasmic protein whose expression is upregulated with cell growth (Wick et al., 1995 [PubMed 7641805]). It shares significant homology with the protein product of rat gene-33, which is induced during cell stress and mediates cell signaling (Makkinje et al., 2000 [PubMed 10749885]; Fiorentino et al., 2000 [PubMed 11003669]).[supplied by OMIM, Mar 2008]. Publication Note: This RefSeq…	1929.27	-0.558611	7.58202	46.7709	7.97879e-12	1.34874e-10					221.164	203.729	259.589	159.997	149.835	154.727
ENSG00000080200	CRYBG3	crystallin beta-gamma domain containing 3		1921.55	0.540295	5.25911	46.6749	8.37952e-12	1.41478e-10					30.0451	27.6493	35.6863	44.4126	45.2008	46.0377
ENSG00000094975	SUCO	SUN domain containing ossification factor		1918.64	0.361734	6.53187	46.6388	8.53518e-12	1.43934e-10					82.7518	78.9363	80.8379	106.428	106.215	99.2988
ENSG00000172354	GNB2	guanine nucleotide binding protein (G protein), beta polypeptide 2	Heterotrimeric guanine nucleotide-binding proteins (G proteins), which integrate signals between receptors and effector proteins, are composed of an alpha, a beta, and a gamma subunit. These subunits are encoded by families of related genes. This gene encodes a beta subunit. Beta subunits are important regulators of alpha subunits, as well as of certain signal transduction receptors and effectors…	1917.71	-0.418941	8.01872	46.6272	8.58597e-12	1.44618e-10					301.928	301.55	286.258	218.674	227.717	219.305
ENSG00000081041	CXCL2	chemokine (C-X-C motif) ligand 2	This antimicrobial gene is part of a chemokine superfamily that encodes secreted proteins involved in immunoregulatory and inflammatory processes. The superfamily is divided into four subfamilies based on the arrangement of the N-terminal cysteine residues of the mature peptide. This chemokine, a member of the CXC subfamily, is expressed at sites of inflammation and may suppress hematopoietic pro…	1916.87	-2.14952	0.241616	46.6168	8.63172e-12	1.45215e-10					2.15825	1.48121	1.6628	0.354087	0.527124	0.337096
ENSG00000117600	PLPPR4	phospholipid phosphatase related 4	The protein encoded by this gene belongs to the lipid phosphate phosphatase (LPP) family. LPPs catalyze the dephosphorylation of a number of bioactive lipid mediators that regulate a variety of cell functions. This protein is specifically expressed in neurons. It is located in the membranes of outgrowing axons and has been shown to be important for axonal outgrowth during development and regenera…	1914.24	0.768305	3.51258	46.5841	8.77696e-12	1.47482e-10					7.55387	9.13415	8.31402	14.5176	15.616	12.617
ENSG00000227051	C14orf132	chromosome 14 open reading frame 132		1910.55	0.445064	5.32936	46.5383	8.98473e-12	1.50794e-10					31.465	34.1913	36.2619	44.7161	46.7822	47.0971
ENSG00000079616	KIF22	kinesin family member 22	The protein encoded by this gene is a member of the kinesin-like protein family. The family members are microtubule-dependent molecular motors that transport organelles within cells and move chromosomes during cell division. The C-terminal half of this protein has been shown to bind DNA. Studies with the Xenopus homolog suggests its essential role in metaphase chromosome alignment and maintenance…	1908.62	-0.372363	6.1519	46.5143	9.0953e-12	1.52468e-10					80.1959	80.541	79.5588	58.7785	62.9254	64.0001
ENSG00000171469	ZNF561	zinc finger protein 561		1904.9	0.562946	4.35461	46.4681	9.31241e-12	1.55922e-10					15.7325	16.0465	17.5234	22.5604	24.1818	25.9564
ENSG00000169760	NLGN1	neuroligin 1	This gene encodes a member of a family of neuronal cell surface proteins. Members of this family may act as splice site-specific ligands for beta-neurexins and may be involved in the formation and remodeling of central nervous system synapses. [provided by RefSeq, Jul 2008]. Sequence Note: This RefSeq record was created from transcript and genomic sequence data to make the sequence consistent wit…	1902.86	0.691078	3.54132	46.4426	9.43412e-12	1.57772e-10					8.80338	8.76384	8.7617	13.86	15.7478	13.1949
ENSG00000132294	EFR3A	EFR3 homolog A	This gene encodes a membrane protein. Studies with orthologous gene in mouse show that it is differentially expressed in the auditory brainstem neurons of mice with hearing deficit, compared to mice with normal hearing ability, suggesting a role for this gene in hearing. [provided by RefSeq, Jan 2011].	1901.93	0.424627	5.94723	46.4312	9.48948e-12	1.5851e-10					50.6052	50.2995	56.7912	69.9575	73.7973	68.0452
ENSG00000130706	ADRM1	adhesion regulating molecule 1	This gene encodes a member of the adhesion regulating molecule 1 protein family. The encoded protein is a component of the proteasome where it acts as a ubiquitin receptor and recruits the deubiquitinating enzyme, ubiquitin carboxyl-terminal hydrolase L5. Increased levels of the encoded protein are associated with increased cell adhesion, which is likely an indirect effect of this intracellular p…	1896.79	-0.423001	6.90559	46.3673	9.80388e-12	1.63568e-10					143.069	137.136	131.234	101.876	107.994	97.4207
ENSG00000116016	EPAS1	endothelial PAS domain protein 1	This gene encodes a transcription factor involved in the induction of genes regulated by oxygen, which is induced as oxygen levels fall. The encoded protein contains a basic-helix-loop-helix domain protein dimerization domain as well as a domain found in proteins in signal transduction pathways which respond to oxygen levels. Mutations in this gene are associated with erythrocytosis familial type…	1896.6	0.488733	8.11158	46.3649	9.81565e-12	1.63571e-10					213.439	226.502	250.444	325.71	309.949	332.714
ENSG00000167182	SP2	Sp2 transcription factor	This gene encodes a member of the Sp subfamily of Sp/XKLF transcription factors. Sp family proteins are sequence-specific DNA-binding proteins characterized by an amino-terminal trans-activation domain and three carboxy-terminal zinc finger motifs. This protein contains the least conserved DNA-binding domain within the Sp subfamily of proteins, and its DNA sequence specificity differs from the ot…	1896.11	-0.48225	4.97062	46.3588	9.84662e-12	1.63893e-10					37.1446	37.8944	34.2794	24.8367	25.4996	27.8345
ENSG00000102910	LONP2	lon peptidase 2, peroxisomal		1893.47	0.357153	6.35247	46.326	1.00127e-11	1.66461e-10					70.3134	71.7771	72.7157	92.5179	87.9637	94.2424
ENSG00000062038	CDH3	cadherin 3, type 1, P-cadherin (placental)	This gene is a classical cadherin from the cadherin superfamily. The encoded protein is a calcium-dependent cell-cell adhesion glycoprotein comprised of five extracellular cadherin repeats, a transmembrane region and a highly conserved cytoplasmic tail. This gene is located in a six-cadherin cluster in a region on the long arm of chromosome 16 that is involved in loss of heterozygosity events in …	1892.28	1.27774	1.4174	46.3112	1.00888e-11	1.67354e-10					1.13592	1.54293	1.79071	3.74321	3.62397	3.41911
ENSG00000105889	STEAP1B	STEAP family member 1B		1892.26	-0.736086	3.21707	46.3109	1.00902e-11	1.67354e-10					11.4728	11.7263	11.3199	6.17123	6.78672	7.70505
ENSG00000141655	TNFRSF11A	tumor necrosis factor receptor superfamily member 11a	The protein encoded by this gene is a member of the TNF-receptor superfamily. This receptors can interact with various TRAF family proteins, through which this receptor induces the activation of NF-kappa B and MAPK8/JNK. This receptor and its ligand are important regulators of the interaction between T cells and dendritic cells. This receptor is also an essential mediator for osteoclast and lymph…	1889.85	-1.27178	1.69538	46.281	1.02452e-11	1.69726e-10					4.03252	3.9499	5.37214	1.82102	1.97671	1.73364
ENSG00000103653	CSK	c-src tyrosine kinase		1878.34	-0.362269	6.13876	46.138	1.10211e-11	1.82366e-10					79.628	79.7386	77.96	62.9769	62.5959	59.2326
ENSG00000071051	NCK2	NCK adaptor protein 2	This gene encodes a member of the NCK family of adaptor proteins. The protein contains three SH3 domains and one SH2 domain. The protein has no known catalytic function but has been shown to bind and recruit various proteins involved in the regulation of receptor protein tyrosine kinases. It is through these regulatory activities that this protein is believed to be involved in cytoskeletal reorga…	1877.07	-0.39074	5.48289	46.1222	1.11103e-11	1.83627e-10					51.514	50.7316	49.5004	38.5449	39.6002	37.8029
ENSG00000171206	TRIM8	tripartite motif containing 8	The protein encoded by this gene is a member of the tripartite motif (TRIM) family. The TRIM motif includes three zinc-binding domains, a RING, a B-box type 1 and a B-box type 2, and a coiled-coil region. This protein localizes to nuclear bodies. Its structure is similar to some tumor suppressor proteins and its gene maps to a locus thought to contain tumor suppressor genes. [provided by RefSeq, …	1875.06	-0.407758	6.78308	46.0972	1.1253e-11	1.85767e-10					127.053	133.865	115.437	91.1521	95.607	97.0354
ENSG00000162849	KIF26B	kinesin family member 26B		1871.08	0.965165	3.31065	46.0477	1.1541e-11	1.90298e-10					5.16844	7.22091	7.61053	12.8989	11.0696	14.7359
ENSG00000162878	PKDCC	protein kinase domain containing, cytoplasmic		1869.95	0.76316	3.22518	46.0337	1.16239e-11	1.91441e-10					6.02038	7.77637	6.77913	11.2296	11.2014	12.3281
ENSG00000167491	GATAD2A	GATA zinc finger domain containing 2A		1868.37	-0.372322	6.68288	46.014	1.17411e-11	1.93146e-10					113.706	123.249	110.449	87.6113	90.0722	90.7269
ENSG00000105989	WNT2	wingless-type MMTV integration site family member 2	This gene is a member of the WNT gene family. The WNT gene family consists of structurally related genes which encode secreted signaling proteins. These proteins have been implicated in oncogenesis and in several developmental processes, including regulation of cell fate and patterning during embryogenesis. Alternatively spliced transcript variants have been identified for this gene. [provided by…	1863.23	2.324	0.233871	45.9502	1.21299e-11	1.99309e-10					0.28398	0.370303	0.383724	1.5681	1.3837	2.2152
ENSG00000276550	HERC2P2	hect domain and RLD 2 pseudogene 2		1862.51	0.547231	4.53657	45.9413	1.21852e-11	1.99985e-10					18.1179	21.0456	17.1397	26.9106	26.8174	28.4605
ENSG00000263002	ZNF234	zinc finger protein 234		1860.52	0.837276	3.29323	45.9165	1.23402e-11	2.02293e-10					5.79319	7.34435	7.80239	13.1518	10.8719	13.0504
ENSG00000137507	LRRC32	leucine rich repeat containing 32	This gene encodes a type I membrane protein which contains 20 leucine-rich repeats. Alterations in the chromosomal region 11q13-11q14 are involved in several pathologies. [provided by RefSeq, Jul 2008].	1857.49	-0.581953	3.95947	45.8789	1.25795e-11	2.05977e-10					17.6068	19.8729	18.1629	11.8872	12.1897	13.0023
ENSG00000091656	ZFHX4	zinc finger homeobox 4		1855.17	0.477636	5.42427	45.85	1.27662e-11	2.08791e-10					34.8159	33.389	39.2678	47.7512	49.0884	52.5869
ENSG00000133056	PIK3C2B	phosphatidylinositol-4-phosphate 3-kinase catalytic subunit type 2 beta	The protein encoded by this gene belongs to the phosphoinositide 3-kinase (PI3K) family. PI3-kinases play roles in signaling pathways involved in cell proliferation, oncogenic transformation, cell survival, cell migration, and intracellular protein trafficking. This protein contains a lipid kinase catalytic domain as well as a C-terminal C2 domain, a characteristic of class II PI3-kinases. C2 dom…	1854.26	0.634958	3.77398	45.8388	1.28397e-11	2.09749e-10					10.5641	11.8497	9.40124	16.9962	16.6703	15.8435
ENSG00000157456	CCNB2	cyclin B2	Cyclin B2 is a member of the cyclin family, specifically the B-type cyclins. The B-type cyclins, B1 and B2, associate with p34cdc2 and are essential components of the cell cycle regulatory machinery. B1 and B2 differ in their subcellular localization. Cyclin B1 co-localizes with microtubules, whereas cyclin B2 is primarily associated with the Golgi region. Cyclin B2 also binds to transforming gro…	1853.82	-0.419708	6.14762	45.8333	1.28756e-11	2.10092e-10					86.6707	79.1832	76.9367	59.2843	64.1114	58.5584
ENSG00000165194	PCDH19	protocadherin 19	The protein encoded by this gene is a member of the delta-2 protocadherin subclass of the cadherin superfamily. The encoded protein is thought to be a calcium-dependent cell-adhesion protein that is primarily expressed in the brain. Defects in this gene are a cause of epilepsy female-restricted with mental retardation (EFMR). Three transcript variants encoding different isoforms have been found f…	1848.51	-1.26913	1.62564	45.7672	1.33172e-11	2.17047e-10					4.77086	3.5796	4.34887	2.07394	1.44959	1.68548
ENSG00000110427	KIAA1549L	KIAA1549-like		1847.84	-0.45459	5.76239	45.759	1.33737e-11	2.17716e-10					60.0334	62.3344	65.361	42.5916	50.2744	44.4966
ENSG00000136010	ALDH1L2	aldehyde dehydrogenase 1 family member L2	This gene encodes a member of both the aldehyde dehydrogenase superfamily and the formyl transferase superfamily. This member is the mitochondrial form of 10-formyltetrahydrofolate dehydrogenase (FDH), which converts 10-formyltetrahydrofolate to tetrahydrofolate and CO2 in an NADP(+)-dependent reaction, and plays an essential role in the distribution of one-carbon groups between the cytosolic and…	1844.29	0.42672	6.74351	45.7149	1.36779e-11	2.22412e-10					86.1027	86.8361	101.175	125.65	118.932	123.473
ENSG00000118058	KMT2A	lysine (K)-specific methyltransferase 2A	This gene encodes a transcriptional coactivator that plays an essential role in regulating gene expression during early development and hematopoiesis. The encoded protein contains multiple conserved functional domains. One of these domains, the SET domain, is responsible for its histone H3 lysine 4 (H3K4) methyltransferase activity which mediates chromatin modifications associated with epigenetic…	1842.82	0.441749	7.10843	45.6966	1.38065e-11	2.24245e-10					108.708	115.967	126.117	155.95	164.463	156.027
ENSG00000102595	UGGT2	UDP-glucose glycoprotein glucosyltransferase 2	UDP-glucose:glycoprotein glucosyltransferase (UGT) is a soluble protein of the endoplasmic reticulum (ER) that selectively reglucosylates unfolded glycoproteins, thus providing quality control for protein transport out of the ER.[supplied by OMIM, Oct 2009].	1842.51	0.469072	5.53837	45.6927	1.38337e-11	2.24428e-10					35.8383	38.3264	42.4655	53.2648	56.6658	51.5757
ENSG00000091317	CMTM6	CKLF-like MARVEL transmembrane domain containing 6	This gene belongs to the chemokine-like factor gene superfamily, a novel family that is similar to the chemokine and transmembrane 4 superfamilies. This gene is one of several chemokine-like factor genes located in a cluster on chromosome 3. This gene is widely expressed in many tissues, but the exact function of the encoded protein is unknown. [provided by RefSeq, Jul 2008].	1842.24	0.383539	6.92865	45.6894	1.38571e-11	2.24549e-10					107.231	106.894	102.774	140.522	134.087	138.691
ENSG00000131462	TUBG1	tubulin gamma 1	This gene encodes a member of the tubulin superfamily. The encoded protein localizes to the centrosome where it binds to microtubules as part of a complex referred to as the gamma-tubulin ring complex. The protein mediates microtubule nucleation and is required for microtubule formation and progression of the cell cycle. A pseudogene of this gene is found on chromosome 7. [provided by RefSeq, Jan…	1841.38	-0.443179	5.74503	45.6787	1.39327e-11	2.25515e-10					65.4858	62.643	56.7912	43.0975	46.7163	46.4229
ENSG00000260549	MT1L	metallothionein 1L (gene/pseudogene)		1837.86	-0.78202	3.13806	45.6349	1.42481e-11	2.30355e-10					12.3815	10.6154	9.97683	6.5759	6.39137	6.26035
ENSG00000125814	NAPB	NSF attachment protein beta		1837.5	0.526194	4.5243	45.6305	1.42803e-11	2.30612e-10					17.4932	19.2558	19.6339	25.8484	26.2903	28.7976
ENSG00000183091	NEB	nebulin	This gene encodes nebulin, a giant protein component of the cytoskeletal matrix that coexists with the thick and thin filaments within the sarcomeres of skeletal muscle. In most vertebrates, nebulin accounts for 3 to 4% of the total myofibrillar protein. The encoded protein contains approximately 30-amino acid long modules that can be classified into 7 types and other repeated modules. Protein is…	1833.61	0.570695	3.81036	45.5821	1.46369e-11	2.361e-10					11.2456	10.7388	11.6396	17.1985	15.8796	16.7103
ENSG00000164327	RICTOR	RPTOR independent companion of MTOR, complex 2	RICTOR and MTOR (FRAP1; MIM 601231) are components of a protein complex that integrates nutrient- and growth factor-derived signals to regulate cell growth (Sarbassov et al., 2004 [PubMed 15268862]).[supplied by OMIM, Mar 2008].	1832.95	0.448484	5.35337	45.5739	1.46988e-11	2.36828e-10					35.1567	31.4141	36.8375	48.1053	47.2435	45.7969
ENSG00000167797	CDK2AP2	cyclin-dependent kinase 2 associated protein 2	This gene encodes a protein that interacts with cyclin-dependent kinase 2 associated protein 1. Pseudogenes associated with this gene are located on chromosomes 7 and 9. Alternatively spliced transcript variants have been observed for this gene. [provided by RefSeq, Dec 2012].	1830.38	-0.651605	4.97966	45.542	1.49399e-11	2.40437e-10					39.7572	43.3872	32.041	23.6227	26.1585	23.7412
ENSG00000257093	KIAA1147	KIAA1147		1828.88	0.491897	4.53667	45.5233	1.50831e-11	2.42217e-10					18.7995	19.0089	19.8897	27.5682	25.3019	27.9308
ENSG00000168769	TET2	tet methylcytosine dioxygenase 2	The protein encoded by this gene is a methylcytosine dioxygenase that catalyzes the conversion of methylcytosine to 5-hydroxymethylcytosine. The encoded protein is involved in myelopoiesis, and defects in this gene have been associated with several myeloproliferative disorders. Two variants encoding different isoforms have been found for this gene. [provided by RefSeq, Mar 2011].	1828.86	0.468629	5.56981	45.5231	1.50849e-11	2.42217e-10					35.7247	39.8693	43.7446	55.2882	55.4139	54.2243
ENSG00000097096	SYDE2	synapse defective 1, Rho GTPase, homolog 2 (C. elegans)		1826.34	0.797399	2.94554	45.4918	1.53281e-11	2.45843e-10					4.82766	6.41859	5.37214	9.56035	9.75179	9.535
ENSG00000115539	PDCL3	phosducin like 3	This gene encodes a member of the phosducin-like protein family and is a putative modulator of heterotrimeric G proteins. The protein shares extensive amino acid sequence homology with phosducin. Members of the phosducin-like protein family have been shown to bind to the beta-gamma subunits of G proteins. [provided by RefSeq, Jul 2008].	1825.33	-0.609708	3.86411	45.4793	1.54263e-11	2.47137e-10					17.0956	18.5152	16.692	11.6343	12.3874	10.45
ENSG00000204520	MICA	MHC class I polypeptide-related sequence A	This gene encodes the highly polymorphic major histocompatability complex class I chain-related protein A. The protein product is expressed on the cell surface, although unlike canonical class I molecules it does not seem to associate with beta-2-microglobulin. It is a ligand for the NKG2-D type II integral membrane protein receptor. The protein functions as a stress-induced antigen that is broad…	1821.47	-0.37499	6.06124	45.4313	1.58087e-11	2.52976e-10					77.0722	74.863	74.0588	57.6656	55.6115	60.7254
ENSG00000119711	ALDH6A1	aldehyde dehydrogenase 6 family member A1	This gene encodes a member of the aldehyde dehydrogenase protein family. The encoded protein is a mitochondrial methylmalonate semialdehyde dehydrogenase that plays a role in the valine and pyrimidine catabolic pathways. This protein catalyzes the irreversible oxidative decarboxylation of malonate and methylmalonate semialdehydes to acetyl- and propionyl-CoA. Methylmalonate semialdehyde dehydroge…	1818.45	0.66559	3.52994	45.3938	1.61147e-11	2.57579e-10					7.83785	9.6896	9.01752	13.6576	14.1006	14.2543
ENSG00000106615	RHEB	Ras homolog enriched in brain	This gene is a member of the small GTPase superfamily and encodes a lipid-anchored, cell membrane protein with five repeats of the RAS-related GTP-binding region. This protein is vital in regulation of growth and cell cycle progression due to its role in the insulin/TOR/S6K signaling pathway. The protein has GTPase activity and shuttles between a GDP-bound form and a GTP-bound form, and farnesyla…	1809.69	-0.354745	6.53091	45.2849	1.70356e-11	2.7199e-10					108.14	103.5	99.1927	80.3272	82.6925	80.3251
ENSG00000100526	CDKN3	cyclin-dependent kinase inhibitor 3	The protein encoded by this gene belongs to the dual specificity protein phosphatase family. It was identified as a cyclin-dependent kinase inhibitor, and has been shown to interact with, and dephosphorylate CDK2 kinase, thus prevent the activation of CDK2 kinase. This gene was reported to be deleted, mutated, or overexpressed in several kinds of cancers. Alternatively spliced transcript variants…	1807.08	-0.513372	4.39258	45.2525	1.73202e-11	2.76222e-10					25.5582	24.0697	23.9828	17.7044	18.054	16.0361
ENSG00000138363	ATIC	5-aminoimidazole-4-carboxamide ribonucleotide formyltransferase/IMP cyclohydrolase	This gene encodes a bifunctional protein that catalyzes the last two steps of the de novo purine biosynthetic pathway. The N-terminal domain has phosphoribosylaminoimidazolecarboxamide formyltransferase activity, and the C-terminal domain has IMP cyclohydrolase activity. A mutation in this gene results in AICA-ribosiduria. [provided by RefSeq, Sep 2009]. Publication Note: This RefSeq record inclu…	1806.63	-0.425	5.95668	45.2469	1.73696e-11	2.76697e-10					74.2324	73.0115	65.9366	50.4827	52.7124	55.6208
ENSG00000175352	NRIP3	nuclear receptor interacting protein 3		1805.55	-0.475702	4.91914	45.2335	1.74885e-11	2.78276e-10					34.3616	36.7217	34.3433	25.4437	23.1934	26.8232
ENSG00000163394	CCKAR	cholecystokinin A receptor	This gene encodes a G-protein coupled receptor that binds non-sulfated members of the cholecystokinin (CCK) family of peptide hormones. This receptor is a major physiologic mediator of pancreatic enzyme secretion and smooth muscle contraction of the gallbladder and stomach. In the central and peripheral nervous system this receptor regulates satiety and the release of beta-endorphin and dopamine.…	1804.22	1.89169	0.513214	45.2169	1.76374e-11	2.80329e-10					0.56796	0.308586	0.767448	2.32686	1.91082	1.87811
ENSG00000188229	TUBB4B	tubulin beta 4B class IVb		1799.67	-0.459392	9.31469	45.1605	1.81533e-11	2.88204e-10					762.259	744.371	705.029	514.843	529.825	563.817
ENSG00000119333	WDR34	WD repeat domain 34	This gene encodes a member of the WD repeat protein family. WD repeats are minimally conserved regions of approximately 40 amino acids typically bracketed by gly-his and trp-asp (GH-WD), which may facilitate formation of heterotrimeric or multiprotein complexes. Members of this family are involved in a variety of cellular processes, including cell cycle progression, signal transduction, apoptosis…	1797.35	-0.436773	5.62347	45.1315	1.84233e-11	2.92098e-10					60.0334	56.533	53.0179	42.9457	43.0924	39.5365
ENSG00000219481	NBPF1	neuroblastoma breakpoint family member 1	This gene is a member of the neuroblastoma breakpoint family (NBPF) which consists of dozens of recently duplicated genes primarily located in segmental duplications on human chromosome 1. This gene family has experienced its greatest expansion within the human lineage and has expanded, to a lesser extent, among primates in general. Members of this gene family are characterized by tandemly repeat…	1797.2	0.386829	5.66774	45.1298	1.844e-11	2.92098e-10					43.3353	43.6958	44.7678	55.2376	59.3673	57.8842
ENSG00000145431	PDGFC	platelet derived growth factor C	The protein encoded by this gene is a member of the platelet-derived growth factor family. The four members of this family are mitogenic factors for cells of mesenchymal origin and are characterized by a core motif of eight cysteines. This gene product appears to form only homodimers. It differs from the platelet-derived growth factor alpha and beta polypeptides in having an unusual N-terminal do…	1795.15	-0.449576	5.09626	45.1043	1.86814e-11	2.9559e-10					40.382	37.5241	40.0352	27.5682	30.9026	28.2197
ENSG00000197457	STMN3	stathmin 3	This gene encodes a protein which is a member of the stathmin protein family. Members of this protein family form a complex with tubulins at a ratio of 2 tubulins for each stathmin protein. Microtubules require the ordered assembly of alpha- and beta-tubulins, and formation of a complex with stathmin disrupts microtubule formation and function. A pseudogene of this gene is located on chromosome 2…	1794.75	-0.369253	6.18317	45.0993	1.87295e-11	2.96018e-10					79.2304	86.0338	80.1984	63.4828	62.3983	64.0001
ENSG00000242086	LINC00969	long intergenic non-protein coding RNA 969		1793.17	0.370538	5.9638	45.0797	1.89175e-11	2.98655e-10					53.0475	56.4095	53.6574	69.8057	68.592	72.2348
ENSG00000112655	PTK7	protein tyrosine kinase 7 (inactive)	This gene encodes a member of the receptor protein tyrosine kinase family of proteins that transduce extracellular signals across the cell membrane. The encoded protein lacks detectable catalytic tyrosine kinase activity, is involved in the Wnt signaling pathway and plays a role in multiple cellular processes including polarity and adhesion. Alternatively spliced transcript variants encoding mult…	1792.84	0.436884	8.00523	45.0756	1.89576e-11	2.98953e-10					203.614	227.86	223.264	298.951	293.015	294.14
ENSG00000104907	TRMT1	tRNA methyltransferase 1		1789.63	-0.417638	5.37714	45.0357	1.9348e-11	3.04768e-10					48.9581	47.0902	46.1109	37.1286	35.7785	33.6614
ENSG00000101361	NOP56	NOP56 ribonucleoprotein	Nop56p is a yeast nucleolar protein that is part of a complex with the nucleolar proteins Nop58p and fibrillarin. Nop56p is required for assembly of the 60S ribosomal subunit and is involved in pre-rRNA processing. The protein encoded by this gene is similar in sequence to Nop56p and is also found in the nucleolus. Multiple transcript variants encoding several different isoforms have been found f…	1785.81	-0.38777	6.9366	44.9883	1.98217e-11	3.11881e-10					141.933	137.815	136.606	106.833	101.537	109.604
ENSG00000204839	MROH6	maestro heat-like repeat family member 6		1783.71	-0.386728	5.91909	44.9621	2.0088e-11	3.15588e-10					67.3033	70.3576	67.7913	55.3893	50.6698	50.9015
ENSG00000263001	GTF2I	general transcription factor IIi	This gene encodes a phosphoprotein containing six characteristic repeat motifs. The encoded protein binds to the initiator element (Inr) and E-box element in promoters and functions as a regulator of transcription. This locus, along with several other neighboring genes, is deleted in Williams-Beuren syndrome. There are many closely related genes and pseudogenes for this gene on chromosome 7. This…	1783.6	0.428571	5.20002	44.9608	2.0102e-11	3.15588e-10					29.0796	32.3398	32.3607	41.2259	42.104	42.7149
ENSG00000183023	SLC8A1	solute carrier family 8 (sodium/calcium exchanger), member 1	In cardiac myocytes, Ca(2+) concentrations alternate between high levels during contraction and low levels during relaxation. The increase in Ca(2+) concentration during contraction is primarily due to release of Ca(2+) from intracellular stores. However, some Ca(2+) also enters the cell through the sarcolemma (plasma membrane). During relaxation, Ca(2+) is sequestered within the intracellular st…	1776.76	-0.41906	4.97489	44.8758	2.09934e-11	3.29215e-10					35.8951	35.4874	36.134	27.0624	27.4763	26.0045
ENSG00000102401	ARMCX3	armadillo repeat containing, X-linked 3	This gene encodes a member of the ALEX family of proteins which may play a role in tumor suppression. The encoded protein contains a potential N-terminal transmembrane domain and a single Armadillo (arm) repeat. Other proteins containing the arm repeat are involved in development, maintenance of tissue integrity, and tumorigenesis. This gene is closely localized with other family members on the X…	1772.63	0.380705	6.21681	44.8244	2.15515e-11	3.37593e-10					62.2484	64.9265	66.5761	83.7669	80.1228	87.8857
ENSG00000106853	PTGR1	prostaglandin reductase 1	This gene encodes an enzyme that is involved in the inactivation of the chemotactic factor, leukotriene B4. The encoded protein specifically catalyzes the NADP+ dependent conversion of leukotriene B4 to 12-oxo-leukotriene B4. A pseudogene of this gene is found on chromosome 1. Alternative splicing results in multiple transcript variants. [provided by RefSeq, Mar 2009].	1771.02	-0.363318	6.5638	44.8045	2.17724e-11	3.40674e-10					110.866	105.783	102.262	79.3661	83.5491	85.1408
[truncated: 13,205 more rows]

## Sheet: Fibro13_smola
														CPM
[truncated: 13,940 more rows]

## Sheet: Fibro6_smola
														CPM
[truncated: 14,019 more rows]

## Sheet: Fibro_smola
														CPM
[truncated: 14,421 more rows]

## Sheet: PC_smola
														CPM
[truncated: 13,630 more rows]

## Sheet: CRC_smola
														CPM
[truncated: 13,638 more rows]

## Sheet: Common_smola
														CPM
[truncated: 16,654 more rows]

## Sheet: Cancer_smola
														CPM
[truncated: 15,065 more rows]

## Sheet: CRC_smola_vs_others
														CPM
[truncated: 15,897 more rows]

[truncated: 2 more sheets: PC_smola_vs_others, Cancer_smola_vs_others]
